# Supplementary material for: 1,2:5,6-Di-O-iso­propyl­idene-3-C-methyl-α-d-allo­furan­ose
Source: Acta Crystallogr Sect E Struct Rep Online. 2013 Sep 7;69(Pt 10):o1512. doi: 10.1107/S1600536813022447 (PMC3790382; doi:10.1107/S1600536813022447)
Supplement: Supplementary file 1 [file e-69-o1512-sup1.cif]

##############################################################################
#                                                                            #
# This CIF contains the data in a paper accepted for publication in          #
# Acta Crystallographica Section E. It conforms to the requirements of       #
# Notes for Authors for Acta Crystallographica Section E, and has been       #
# peer reviewed under the auspices of the IUCr Commission on Journals.       #
#                                                                            #
# Full details of the Crystallographic Information File format               #
# are given in the paper "The Crystallographic Information File (CIF):       #
# a New Standard Archive File for Crystallography" by S. R. Hall, F. H.      #
# Allen and I. D. Brown [Acta Cryst. (1991), A47, 655-685].                  #
#                                                                            #
# The current version of the core CIF dictionary is obtainable from          #
# ftp://ftp.iucr.org/pub/cif_core.dic.                                       #
#                                                                            #
# Software is freely available for graphical display of the structure(s)     #
# in this CIF. For information consult the CIF software page                 #
# http://www.iucr.org/resources/cif/software.                                #
#                                                                            #
# This file may be used for bona fide research purposes within the           #
# scientific community so long as proper attribution is given to the journal # 
# article from which it was obtained.                                        #
#                                                                            #
##############################################################################
data_global
_audit_creation_method     'WinGX routine CIF_UPDATE'
_audit_conform_dict_name     cif_core.dic
_audit_conform_dict_version     2.4.3
_journal_data_validation_number     ?
_journal_date_recd_electronic     2013-05-16
_journal_date_accepted     2013-08-09
_journal_name_full     'Acta Crystallographica, Section E'
_journal_year     2013
_journal_volume     69
_journal_issue     10
_journal_page_first     o1512
_journal_page_last     o1512
_journal_paper_category     QO
_journal_paper_doi     10.1107/S1600536813022447
_journal_coeditor_code     PK2484
_publ_contact_author_name     'Fernanda da Costa Santos'
_publ_contact_author_address
;
Departamento de Qu\'imica Org\^anica
Instituto de Qu\'imica
Universidade Federal Fluminense
Niter\'oi -- RJ
CEP 24020-150
Brazil
;
_publ_contact_author_email     fernand@vm.uff.br
_publ_contact_author_fax     ?
_publ_contact_author_phone     ?
_publ_section_title
;
1,2:5,6-Di-<i>O</i>-isopropylidene-3-<i>C</i>-methyl-\a-<i>D</i>-allofuranose
;
loop_
    _publ_author_name
    _publ_author_address
    'Forezi, Luana da Silva Magalh\~aes'
;
Departamento de Qu\'imica Org\^anica
Instituto de Qu\'imica
Universidade Federal Fluminense
Niter\'oi -- RJ
CEP 24020-150
Brazil
;
    'Silva, Marcos Moitrel Pequeno'
;
Departamento de Qu\'imica Inorg\^anica
Instituto de Qu\'imica
Universidade Federal Fluminense
Niter\'oi -- RJ
CEP 24020-150
Brazil
;
    'Santos, Fernanda da Costa'
;
Departamento de Qu\'imica Org\^anica
Instituto de Qu\'imica
Universidade Federal Fluminense
Niter\'oi -- RJ
CEP 24020-150
Brazil
;
    'Ferreira, Vitor Francisco'
;
Departamento de Qu\'imica Org\^anica
Instituto de Qu\'imica
Universidade Federal Fluminense
Niter\'oi -- RJ
CEP 24020-150
Brazil
;
    'de Souza, Maria Cec\'ilia Bastos Vieira'
;
Departamento de Qu\'imica Org\^anica
Instituto de Qu\'imica
Universidade Federal Fluminense
Niter\'oi -- RJ
CEP 24020-150
Brazil
;
data_I
_audit_creation_method     'WinGX routine CIF_UPDATE'
_chemical_name_systematic
;
1,2:5,6-Di-<i>O</i>-isopropylidene-3-<i>C</i>-methyl-\a-<i>D</i>-allofuranose
;
_chemical_name_common     '3methyl-DAG'
_chemical_formula_moiety     'C13 H22 O6'
_chemical_formula_sum     'C13 H22 O6'
_chemical_formula_iupac     'C13 H22 O6'
_chemical_formula_weight     274.3
_symmetry_cell_setting     triclinic
_symmetry_space_group_name_H-M     'P 1'
_symmetry_space_group_name_Hall     'P 1'
loop_
    _symmetry_equiv_pos_as_xyz
    'x, y, z'
_cell_length_a     5.503(4)
_cell_length_b     8.1130(10)
_cell_length_c     9.122(2)
_cell_angle_alpha     99.65(2)
_cell_angle_beta     103.69(3)
_cell_angle_gamma     98.86(2)
_cell_volume     382.0(3)
_cell_formula_units_Z     1
_cell_measurement_reflns_used     3284
_cell_measurement_theta_min     3.11
_cell_measurement_theta_max     27.5
_cell_measurement_temperature     293(2)
_exptl_crystal_description     prism
_exptl_crystal_colour     colourless
_exptl_crystal_size_max     0.14
_exptl_crystal_size_mid     0.11
_exptl_crystal_size_min     0.08
_exptl_crystal_density_diffrn     1.192
_exptl_crystal_F_000     148
_exptl_absorpt_coefficient_mu     0.094
_exptl_absorpt_correction_type     none
_exptl_special_details     ?
_diffrn_ambient_temperature     293(2)
_diffrn_radiation_type     MoK\a
_diffrn_radiation_wavelength     0.71073
_diffrn_radiation_monochromator     graphite
_diffrn_measurement_device_type     'Nonius KappaCCD'
_diffrn_measurement_device     '95mm CCD camera on \k-goniostat'
_diffrn_measurement_method     'CCD rotation images, thick slices'
_diffrn_detector_area_resol_mean     9
_diffrn_reflns_number     9589
_diffrn_reflns_av_R_equivalents     0.0427
_diffrn_reflns_theta_min     3.114
_diffrn_reflns_theta_max     25.678
_diffrn_reflns_theta_full     25.242
_diffrn_measured_fraction_theta_max     0.999
_diffrn_measured_fraction_theta_full     0.999
_diffrn_reflns_limit_h_min     -6
_diffrn_reflns_limit_h_max     6
_diffrn_reflns_limit_k_min     -9
_diffrn_reflns_limit_k_max     9
_diffrn_reflns_limit_l_min     -11
_diffrn_reflns_limit_l_max     11
_refine_special_details     ?
_reflns_number_total     2758
_reflns_number_gt     2107
_reflns_threshold_expression     I>2\s(I)
_refine_ls_structure_factor_coef     Fsqd
_refine_ls_matrix_type     full
_refine_ls_R_factor_all     0.0687
_refine_ls_R_factor_gt     0.046
_refine_ls_wR_factor_ref     0.1304
_refine_ls_goodness_of_fit_ref     1.042
_refine_ls_restrained_S_all     1.042
_refine_ls_number_reflns     2758
_refine_ls_number_parameters     181
_refine_ls_number_restraints     8
_refine_ls_hydrogen_treatment     constr
_refine_ls_weighting_scheme     calc
_refine_ls_weighting_details
            'w = 1/[\s^2^(Fo^2^)+(0.0729P)^2^+0.0707P] where P=(Fo^2^+2Fc^2^)/3'
_atom_sites_solution_hydrogens     geom
_refine_ls_shift/su_max     0
_refine_ls_shift/su_mean     0
_refine_diff_density_max     0.213
_refine_diff_density_min     -0.236
_refine_ls_extinction_method     'SHELXL2013 (Sheldrick, 2013)'
_refine_ls_extinction_coef     0.20(3)
_refine_ls_abs_structure_details
;
Flack <i>x</i> calculated using 872 quotients [(I+)-(I-)]/[(I+)+(I-)]
(Parsons & Flack, 2004).  There is insufficient information present to
define handedness.
;
_refine_ls_abs_structure_Flack     -0.2(5)
loop_
    _atom_type_symbol
    _atom_type_description
    _atom_type_scat_dispersion_real
    _atom_type_scat_dispersion_imag
    _atom_type_scat_source
    C C 0.0033 0.0016 'International Tables Vol C Tables 4.2.6.8 and 6.1.1.4'
    H H 0 0 'International Tables Vol C Tables 4.2.6.8 and 6.1.1.4'
    O O 0.0106 0.006 'International Tables Vol C Tables 4.2.6.8 and 6.1.1.4'
_computing_data_collection     'COLLECT (Nonius, 2004)'
_computing_cell_refinement     'DIRAX/LSQ (Duisenberg, 1992)'
_computing_data_reduction     'EvalCCD (Duisenberg <i>et al.</i>, 2003)'
_computing_structure_solution     'SHELXS97 (Sheldrick, 2008)'
_computing_structure_refinement     'SHELXL2013 (Sheldrick, 2013)'
_computing_molecular_graphics     'ORTEP-3 for Windows (Farrugia, 2012)'
_computing_publication_material     'WinGX (Farrugia, 2012)'
loop_
    _atom_site_type_symbol
    _atom_site_label
    _atom_site_fract_x
    _atom_site_fract_y
    _atom_site_fract_z
    _atom_site_U_iso_or_equiv
    _atom_site_adp_type
    _atom_site_calc_flag
    _atom_site_occupancy
    _atom_site_disorder_assembly
    _atom_site_disorder_group
    O O1 0.2339(6) -0.0979(4) 0.6028(5) 0.0646(10) Uani d 1 . .
    O O2 -0.0659(5) 0.0519(3) 0.6425(3) 0.0456(8) Uani d 1 . .
    O O3 -0.0994(5) 0.3540(4) 0.5720(3) 0.0434(7) Uani d 1 . .
    H H3 -0.2119 0.2677 0.5383 0.065 Uiso calc 1 . .
    O O4 0.3788(5) 0.1260(4) 0.4944(3) 0.0446(7) Uani d 1 . .
    O O5 0.0585(6) 0.3883(5) 0.2656(4) 0.0633(10) Uani d 1 . .
    O O6 0.2663(8) 0.3148(8) 0.0861(5) 0.1016(17) Uani d 1 . .
    C C1 0.3517(7) 0.0751(5) 0.6312(5) 0.0394(9) Uani d 1 . .
    H H1 0.5169 0.0992 0.7088 0.047 Uiso calc 1 . .
    C C2 0.1689(7) 0.1724(5) 0.6883(4) 0.0357(9) Uani d 1 . .
    H H2 0.2256 0.2197 0.7997 0.054 Uiso calc 1 . .
    C C3 0.1409(6) 0.3087(5) 0.5930(4) 0.0327(9) Uani d 1 . .
    C C4 0.1819(7) 0.2156(5) 0.4429(5) 0.0397(9) Uani d 1 . .
    H H4 0.0255 0.1324 0.3853 0.048 Uiso calc 1 . .
    C C5 0.2672(8) 0.3188(6) 0.3367(5) 0.0486(11) Uani d 1 . .
    H H5 0.4124 0.411 0.3948 0.058 Uiso calc 1 . .
    C C6 0.3295(12) 0.2203(10) 0.2017(6) 0.0787(18) Uani d 1 . .
    H H6A 0.5092 0.2151 0.2255 0.094 Uiso calc 1 . .
    H H6B 0.2282 0.1051 0.1701 0.094 Uiso calc 1 . .
    C C7 0.0949(10) 0.4150(9) 0.1214(6) 0.0727(17) Uani d 1 . .
    C C71A 0.222(7) 0.598(3) 0.144(3) 0.149(7) Uani d 0.74(6) A 1
    H H71A 0.0946 0.6662 0.1244 0.223 Uiso calc 0.74(6) A 1
    H H71C 0.3259 0.6077 0.0732 0.223 Uiso calc 0.74(6) A 1
    H H71B 0.3279 0.6382 0.2478 0.223 Uiso calc 0.74(6) A 1
    C C72A -0.147(3) 0.345(4) -0.0032(17) 0.116(6) Uani d 0.74(6) A 1
    H H72A -0.1074 0.3085 -0.099 0.174 Uiso calc 0.74(6) A 1
    H H72B -0.2456 0.4326 -0.0132 0.174 Uiso calc 0.74(6) A 1
    H H72C -0.2427 0.2503 0.0222 0.174 Uiso calc 0.74(6) A 1
    C C71B 0.204(18) 0.595(8) 0.107(11) 0.149(7) Uani d 0.26(6) A 2
    H H71D 0.1085 0.6732 0.145 0.223 Uiso calc 0.26(6) A 2
    H H71E 0.1935 0.5954 0.0005 0.223 Uiso calc 0.26(6) A 2
    H H71F 0.3798 0.6279 0.1663 0.223 Uiso calc 0.26(6) A 2
    C C72B -0.180(6) 0.404(11) 0.027(6) 0.116(6) Uani d 0.26(6) A 2
    H H72D -0.1971 0.3568 -0.0794 0.174 Uiso calc 0.26(6) A 2
    H H72E -0.2186 0.5155 0.0375 0.174 Uiso calc 0.26(6) A 2
    H H72F -0.2952 0.3311 0.0647 0.174 Uiso calc 0.26(6) A 2
    C C8 -0.0148(8) -0.1149(6) 0.6267(6) 0.0517(12) Uani d 1 B 2
    C C81 -0.2032(11) -0.2263(8) 0.4845(8) 0.0820(17) Uani d 1 B 2
    H H81A -0.1132 -0.2828 0.4198 0.123 Uiso calc 1 B 2
    H H81B -0.3017 -0.1573 0.429 0.123 Uiso calc 1 B 2
    H H81C -0.3152 -0.31 0.5137 0.123 Uiso calc 1 B 2
    C C82 -0.0177(13) -0.1798(8) 0.7692(8) 0.0823(18) Uani d 1 B 2
    H H82A 0.1478 -0.2012 0.8139 0.123 Uiso calc 1 B 2
    H H82C -0.1428 -0.2839 0.7441 0.123 Uiso calc 1 B 2
    H H82B -0.0598 -0.0963 0.8418 0.123 Uiso calc 1 B 2
    C C9 0.3413(8) 0.4681(5) 0.6694(5) 0.0454(10) Uani d 1 C 2
    H H9C 0.3209 0.5524 0.6076 0.068 Uiso calc 1 C 2
    H H9B 0.5079 0.4417 0.6796 0.068 Uiso calc 1 C 2
    H H9A 0.3227 0.5117 0.7699 0.068 Uiso calc 1 C 2
loop_
    _atom_site_aniso_label
    _atom_site_aniso_U_11
    _atom_site_aniso_U_22
    _atom_site_aniso_U_33
    _atom_site_aniso_U_12
    _atom_site_aniso_U_13
    _atom_site_aniso_U_23
    O1 0.0496(18) 0.0411(18) 0.120(3) 0.0181(14) 0.0450(19) 0.0236(18)
    O2 0.0326(14) 0.0361(15) 0.079(2) 0.0128(12) 0.0242(13) 0.0242(14)
    O3 0.0304(14) 0.0420(16) 0.0656(19) 0.0149(12) 0.0176(13) 0.0193(14)
    O4 0.0368(14) 0.0536(17) 0.0531(17) 0.0194(13) 0.0218(12) 0.0149(14)
    O5 0.066(2) 0.102(3) 0.0433(17) 0.0418(19) 0.0250(15) 0.0373(17)
    O6 0.079(3) 0.203(5) 0.059(2) 0.070(3) 0.039(2) 0.056(3)
    C1 0.031(2) 0.043(2) 0.052(2) 0.0133(17) 0.0156(17) 0.0175(19)
    C2 0.0308(19) 0.041(2) 0.040(2) 0.0105(16) 0.0139(16) 0.0117(17)
    C3 0.0270(18) 0.037(2) 0.038(2) 0.0114(16) 0.0119(15) 0.0107(17)
    C4 0.0302(19) 0.048(2) 0.041(2) 0.0087(17) 0.0079(16) 0.0101(18)
    C5 0.039(2) 0.070(3) 0.042(2) 0.014(2) 0.0138(19) 0.021(2)
    C6 0.078(4) 0.122(5) 0.061(3) 0.045(4) 0.038(3) 0.037(3)
    C7 0.055(3) 0.132(5) 0.045(3) 0.030(3) 0.019(2) 0.037(3)
    C71A 0.239(13) 0.140(8) 0.076(15) 0.001(8) 0.059(11) 0.059(8)
    C72A 0.057(5) 0.26(2) 0.048(6) 0.069(7) 0.023(4) 0.033(8)
    C71B 0.239(13) 0.140(8) 0.076(15) 0.001(8) 0.059(11) 0.059(8)
    C72B 0.057(5) 0.26(2) 0.048(6) 0.069(7) 0.023(4) 0.033(8)
    C8 0.043(2) 0.041(2) 0.083(3) 0.017(2) 0.031(2) 0.021(2)
    C81 0.066(4) 0.056(3) 0.115(5) 0.002(3) 0.025(3) 0.005(3)
    C82 0.097(4) 0.073(4) 0.112(5) 0.041(3) 0.055(4) 0.056(4)
    C9 0.043(2) 0.038(2) 0.056(2) 0.0101(18) 0.0146(18) 0.0080(18)
_geom_special_details
;
All e.s.d.'s (except the e.s.d. in the dihedral angle between two l.s. planes)
are estimated using the full covariance matrix. The cell e.s.d.'s are taken
into account individually in the estimation of e.s.d.'s in distances, angles
and torsion angles; correlations between e.s.d.'s in cell parameters are only
used when they are defined by crystal symmetry. An approximate (isotropic)
treatment of cell e.s.d.'s is used for estimating e.s.d.'s involving l.s.
planes.
;
loop_
    _geom_bond_atom_site_label_1
    _geom_bond_atom_site_label_2
    _geom_bond_site_symmetry_2
    _geom_bond_distance
    _geom_bond_publ_flag
    O1 C1 . 1.405(5) ?
    O1 C8 . 1.426(5) ?
    O2 C8 . 1.415(5) ?
    O2 C2 . 1.421(5) ?
    O3 C3 . 1.405(4) ?
    O3 H3 . 0.82 ?
    O4 C1 . 1.412(5) ?
    O4 C4 . 1.428(5) ?
    O5 C7 . 1.422(6) ?
    O5 C5 . 1.423(5) ?
    O6 C7 . 1.395(8) ?
    O6 C6 . 1.415(8) ?
    C1 C2 . 1.504(5) ?
    C1 H1 . 0.98 ?
    C2 C3 . 1.521(5) ?
    C2 H2 . 0.98 ?
    C3 C9 . 1.506(6) ?
    C3 C4 . 1.532(6) ?
    C4 C5 . 1.493(5) ?
    C4 H4 . 0.98 ?
    C5 C6 . 1.492(7) ?
    C5 H5 . 0.98 ?
    C6 H6A . 0.97 ?
    C6 H6B . 0.97 ?
    C7 C72A . 1.489(12) ?
    C7 C71A . 1.502(16) ?
    C7 C71B . 1.53(3) ?
    C7 C72B . 1.53(2) ?
    C71A H71A . 0.96 ?
    C71A H71C . 0.96 ?
    C71A H71B . 0.96 ?
    C72A H72A . 0.96 ?
    C72A H72B . 0.96 ?
    C72A H72C . 0.96 ?
    C71B H71D . 0.96 ?
    C71B H71E . 0.96 ?
    C71B H71F . 0.96 ?
    C72B H72D . 0.96 ?
    C72B H72E . 0.96 ?
    C72B H72F . 0.96 ?
    C8 C82 . 1.485(8) ?
    C8 C81 . 1.503(8) ?
    C81 H81A . 0.96 ?
    C81 H81B . 0.96 ?
    C81 H81C . 0.96 ?
    C82 H82A . 0.96 ?
    C82 H82C . 0.96 ?
    C82 H82B . 0.96 ?
    C9 H9C . 0.96 ?
    C9 H9B . 0.96 ?
    C9 H9A . 0.96 ?
loop_
    _geom_angle_atom_site_label_1
    _geom_angle_atom_site_label_2
    _geom_angle_atom_site_label_3
    _geom_angle_site_symmetry_1
    _geom_angle_site_symmetry_3
    _geom_angle
    _geom_angle_publ_flag
    C1 O1 C8 . . 110.7(3) ?
    C8 O2 C2 . . 109.1(3) ?
    C3 O3 H3 . . 109.5 ?
    C1 O4 C4 . . 109.0(3) ?
    C7 O5 C5 . . 106.9(4) ?
    C7 O6 C6 . . 109.5(4) ?
    O1 C1 O4 . . 111.8(4) ?
    O1 C1 C2 . . 105.2(3) ?
    O4 C1 C2 . . 106.8(3) ?
    O1 C1 H1 . . 110.9 ?
    O4 C1 H1 . . 110.9 ?
    C2 C1 H1 . . 110.9 ?
    O2 C2 C1 . . 104.0(3) ?
    O2 C2 C3 . . 108.0(3) ?
    C1 C2 C3 . . 105.1(3) ?
    O2 C2 H2 . . 113 ?
    C1 C2 H2 . . 113 ?
    C3 C2 H2 . . 113 ?
    O3 C3 C9 . . 107.8(3) ?
    O3 C3 C2 . . 112.6(3) ?
    C9 C3 C2 . . 110.7(3) ?
    O3 C3 C4 . . 112.9(3) ?
    C9 C3 C4 . . 112.8(3) ?
    C2 C3 C4 . . 100.0(3) ?
    O4 C4 C5 . . 107.2(3) ?
    O4 C4 C3 . . 103.8(3) ?
    C5 C4 C3 . . 118.7(3) ?
    O4 C4 H4 . . 108.9 ?
    C5 C4 H4 . . 108.9 ?
    C3 C4 H4 . . 108.9 ?
    O5 C5 C6 . . 102.8(4) ?
    O5 C5 C4 . . 108.1(3) ?
    C6 C5 C4 . . 115.4(4) ?
    O5 C5 H5 . . 110.1 ?
    C6 C5 H5 . . 110.1 ?
    C4 C5 H5 . . 110.1 ?
    O6 C6 C5 . . 103.3(5) ?
    O6 C6 H6A . . 111.1 ?
    C5 C6 H6A . . 111.1 ?
    O6 C6 H6B . . 111.1 ?
    C5 C6 H6B . . 111.1 ?
    H6A C6 H6B . . 109.1 ?
    O6 C7 O5 . . 106.7(4) ?
    O6 C7 C72A . . 105.2(14) ?
    O5 C7 C72A . . 110.0(8) ?
    O6 C7 C71A . . 107.4(16) ?
    O5 C7 C71A . . 107.9(12) ?
    C72A C7 C71A . . 118.9(19) ?
    O6 C7 C71B . . 106(5) ?
    O5 C7 C71B . . 119(4) ?
    O6 C7 C72B . . 127(3) ?
    O5 C7 C72B . . 102(2) ?
    C71B C7 C72B . . 97(2) ?
    C7 C71A H71A . . 109.5 ?
    C7 C71A H71C . . 109.5 ?
    H71A C71A H71C . . 109.5 ?
    C7 C71A H71B . . 109.5 ?
    H71A C71A H71B . . 109.5 ?
    H71C C71A H71B . . 109.5 ?
    C7 C72A H72A . . 109.5 ?
    C7 C72A H72B . . 109.5 ?
    H72A C72A H72B . . 109.5 ?
    C7 C72A H72C . . 109.5 ?
    H72A C72A H72C . . 109.5 ?
    H72B C72A H72C . . 109.5 ?
    C7 C71B H71D . . 109.5 ?
    C7 C71B H71E . . 109.5 ?
    H71D C71B H71E . . 109.5 ?
    C7 C71B H71F . . 109.5 ?
    H71D C71B H71F . . 109.5 ?
    H71E C71B H71F . . 109.5 ?
    C7 C72B H72D . . 109.5 ?
    C7 C72B H72E . . 109.5 ?
    H72D C72B H72E . . 109.5 ?
    C7 C72B H72F . . 109.5 ?
    H72D C72B H72F . . 109.5 ?
    H72E C72B H72F . . 109.5 ?
    O2 C8 O1 . . 105.1(3) ?
    O2 C8 C82 . . 110.5(4) ?
    O1 C8 C82 . . 110.4(4) ?
    O2 C8 C81 . . 108.5(4) ?
    O1 C8 C81 . . 108.6(4) ?
    C82 C8 C81 . . 113.3(5) ?
    C8 C81 H81A . . 109.5 ?
    C8 C81 H81B . . 109.5 ?
    H81A C81 H81B . . 109.5 ?
    C8 C81 H81C . . 109.5 ?
    H81A C81 H81C . . 109.5 ?
    H81B C81 H81C . . 109.5 ?
    C8 C82 H82A . . 109.5 ?
    C8 C82 H82C . . 109.5 ?
    H82A C82 H82C . . 109.5 ?
    C8 C82 H82B . . 109.5 ?
    H82A C82 H82B . . 109.5 ?
    H82C C82 H82B . . 109.5 ?
    C3 C9 H9C . . 109.5 ?
    C3 C9 H9B . . 109.5 ?
    H9C C9 H9B . . 109.5 ?
    C3 C9 H9A . . 109.5 ?
    H9C C9 H9A . . 109.5 ?
    H9B C9 H9A . . 109.5 ?
loop_
    _geom_torsion_atom_site_label_1
    _geom_torsion_atom_site_label_2
    _geom_torsion_atom_site_label_3
    _geom_torsion_atom_site_label_4
    _geom_torsion_site_symmetry_1
    _geom_torsion_site_symmetry_2
    _geom_torsion_site_symmetry_3
    _geom_torsion_site_symmetry_4
    _geom_torsion
    _geom_torsion_publ_flag
    C8 O1 C1 O4 . . . . -111.3(4) ?
    C8 O1 C1 C2 . . . . 4.3(5) ?
    C4 O4 C1 O1 . . . . 100.8(3) ?
    C4 O4 C1 C2 . . . . -13.8(4) ?
    C8 O2 C2 C1 . . . . 24.8(4) ?
    C8 O2 C2 C3 . . . . 136.1(3) ?
    O1 C1 C2 O2 . . . . -17.4(4) ?
    O4 C1 C2 O2 . . . . 101.6(3) ?
    O1 C1 C2 C3 . . . . -130.8(3) ?
    O4 C1 C2 C3 . . . . -11.8(4) ?
    O2 C2 C3 O3 . . . . 39.9(4) ?
    C1 C2 C3 O3 . . . . 150.4(3) ?
    O2 C2 C3 C9 . . . . 160.6(3) ?
    C1 C2 C3 C9 . . . . -88.8(4) ?
    O2 C2 C3 C4 . . . . -80.2(3) ?
    C1 C2 C3 C4 . . . . 30.3(4) ?
    C1 O4 C4 C5 . . . . 160.1(3) ?
    C1 O4 C4 C3 . . . . 33.7(4) ?
    O3 C3 C4 O4 . . . . -158.5(3) ?
    C9 C3 C4 O4 . . . . 78.9(4) ?
    C2 C3 C4 O4 . . . . -38.6(3) ?
    O3 C3 C4 C5 . . . . 82.7(4) ?
    C9 C3 C4 C5 . . . . -39.8(4) ?
    C2 C3 C4 C5 . . . . -157.4(3) ?
    C7 O5 C5 C6 . . . . -31.1(6) ?
    C7 O5 C5 C4 . . . . -153.6(4) ?
    O4 C4 C5 O5 . . . . 171.2(4) ?
    C3 C4 C5 O5 . . . . -71.9(4) ?
    O4 C4 C5 C6 . . . . 56.8(5) ?
    C3 C4 C5 C6 . . . . 173.7(4) ?
    C7 O6 C6 C5 . . . . -21.4(7) ?
    O5 C5 C6 O6 . . . . 31.7(6) ?
    C4 C5 C6 O6 . . . . 149.1(4) ?
    C6 O6 C7 O5 . . . . 2.5(7) ?
    C6 O6 C7 C72A . . . . -114.4(10) ?
    C6 O6 C7 C71A . . . . 118.0(13) ?
    C6 O6 C7 C71B . . . . 130(3) ?
    C6 O6 C7 C72B . . . . -117(3) ?
    C5 O5 C7 O6 . . . . 18.7(6) ?
    C5 O5 C7 C72A . . . . 132.4(15) ?
    C5 O5 C7 C71A . . . . -96.4(17) ?
    C5 O5 C7 C71B . . . . -101(5) ?
    C5 O5 C7 C72B . . . . 154(3) ?
    C2 O2 C8 O1 . . . . -22.4(5) ?
    C2 O2 C8 C82 . . . . 96.6(5) ?
    C2 O2 C8 C81 . . . . -138.5(4) ?
    C1 O1 C8 O2 . . . . 10.6(5) ?
    C1 O1 C8 C82 . . . . -108.5(5) ?
    C1 O1 C8 C81 . . . . 126.6(4) ?
loop_
    _geom_hbond_atom_site_label_D
    _geom_hbond_atom_site_label_H
    _geom_hbond_atom_site_label_A
    _geom_hbond_site_symmetry_A
    _geom_hbond_distance_DH
    _geom_hbond_distance_HA
    _geom_hbond_distance_DA
    _geom_hbond_angle_DHA
    O3 H3 O4 1_455 0.82 2.28 3.022(4) 151.6
    C1 H1 O2 1_655 0.98 2.58 3.218(5) 123.1
    C2 H2 O6 1_556 0.98 2.54 3.504(5) 166.8
