# Supplementary material for: 1,2:5,6-Di-O-iso­propyl­idene-3-C-methyl-α-d-allo­furan­ose
Source: Acta Crystallogr Sect E Struct Rep Online. 2013 Sep 7;69(Pt 10):o1512. doi: 10.1107/S1600536813022447 (PMC3790382; doi:10.1107/S1600536813022447)
Supplement: Supplementary file 2 [file e-69-o1512-Isup2.hkl]

#
# h,k,l, Fc-squared, Fo-squared, sigma(Fo-squared), status flag
#
data_I
_shelx_title ' sad in P1'
_shelx_refln_list_code          4
_shelx_F_calc_maximum       52.63
_exptl_crystal_F_000       148.00
_reflns_d_resolution_high  0.8201

loop_
 _space_group_symop_operation_xyz
 'x, y, z'

_cell_length_a     5.5030
_cell_length_b     8.1130
_cell_length_c     9.1220
_cell_angle_alpha  99.650
_cell_angle_beta  103.690
_cell_angle_gamma  98.860

_shelx_F_squared_multiplier     1.000

loop_
 _refln_index_h
 _refln_index_k
 _refln_index_l
 _refln_F_squared_calc
 _refln_F_squared_meas
 _refln_F_squared_sigma
 _refln_observed_status
   1   1 -11          0.08         -0.88         1.27 o
   2   1 -11          3.64          5.79         1.40 o
   1   2 -11          1.78          2.42         0.99 o
   2   2 -11          1.88          2.66         1.54 o
   1  -2 -10          0.06          0.66         1.00 o
   2  -2 -10          0.30         -0.13         1.89 o
   3  -2 -10          0.29          2.35         2.24 o
   0  -1 -10          2.42          0.98         1.07 o
   1  -1 -10          1.67          2.22         1.47 o
   2  -1 -10          1.65          1.13         1.62 o
   3  -1 -10          0.60          3.15         1.64 o
   4  -1 -10          2.14          3.58         1.96 o
   0   0 -10          0.77          0.55         1.20 o
   1   0 -10          1.64          1.42         0.76 o
   2   0 -10          0.89          1.98         1.24 o
   3   0 -10          0.78          3.01         1.52 o
   4   0 -10          1.84          0.24         1.76 o
  -1   1 -10          0.72          0.23         0.88 o
   0   1 -10          0.25          1.37         0.87 o
   1   1 -10          3.67          4.19         0.90 o
   2   1 -10          2.73          2.54         1.17 o
   3   1 -10          0.29         -1.32         1.62 o
   4   1 -10          0.41         -1.57         2.07 o
  -1   2 -10          0.62          0.42         1.59 o
   0   2 -10          0.46          1.39         1.05 o
   1   2 -10          3.17          3.23         0.88 o
   2   2 -10          1.46          2.04         1.15 o
   3   2 -10          2.30          2.80         1.65 o
   4   2 -10          0.15         -0.87         1.70 o
  -1   3 -10          0.70         -2.39         2.39 o
   0   3 -10          1.00          1.67         1.07 o
   1   3 -10          0.32          0.95         0.92 o
   2   3 -10          2.18          3.34         1.39 o
   3   3 -10          2.80          2.61         1.34 o
  -1   4 -10          0.56         -1.61         2.33 o
   0   4 -10          0.74         -0.38         2.03 o
   0   5 -10          0.97          1.85         2.08 o
   1  -4  -9          4.36          3.82         1.25 o
   2  -4  -9          1.24          1.04         0.96 o
   3  -4  -9          0.38          5.23         2.51 o
   0  -3  -9          0.23         -1.30         3.18 o
   1  -3  -9          3.59          3.20         2.32 o
   2  -3  -9          5.72          6.64         0.83 o
   3  -3  -9          1.65          1.86         1.99 o
   4  -3  -9          0.65          1.30         1.49 o
  -1  -2  -9          0.30         -0.81         1.16 o
   0  -2  -9          1.73          4.67         1.12 o
   1  -2  -9          1.50          2.34         0.86 o
   2  -2  -9         10.83         12.86         1.55 o
   3  -2  -9          2.59          3.11         1.26 o
   4  -2  -9          2.59          3.92         1.46 o
  -1  -1  -9          2.02          1.72         0.98 o
   0  -1  -9          5.79          5.85         1.31 o
   1  -1  -9          0.29          0.88         0.87 o
   2  -1  -9         10.04         10.25         1.23 o
   3  -1  -9          4.97          5.14         1.21 o
   4  -1  -9          2.74          2.53         1.30 o
   5  -1  -9          1.74          1.48         2.42 o
  -2   0  -9          6.17          6.85         1.72 o
  -1   0  -9          3.69          2.98         1.13 o
   0   0  -9          3.70          4.14         0.85 o
   1   0  -9          3.08          2.07         0.85 o
   2   0  -9          1.96          2.51         2.48 o
   3   0  -9          1.30          2.37         1.62 o
   4   0  -9          2.75          3.35         1.39 o
   5   0  -9          1.14          0.67         1.12 o
  -2   1  -9          9.04         10.81         1.40 o
  -1   1  -9         13.21         13.85         0.96 o
   0   1  -9         15.47         16.20         0.97 o
   1   1  -9          6.32          5.60         0.93 o
   2   1  -9         26.03         27.07         1.59 o
   3   1  -9          2.19          0.43         1.30 o
   4   1  -9          4.23          6.00         1.48 o
   5   1  -9          3.73          3.59         0.93 o
  -2   2  -9          4.51          3.21         1.74 o
  -1   2  -9          6.45          5.66         0.92 o
   0   2  -9          6.84          6.26         0.74 o
   1   2  -9          4.32          4.23         0.74 o
   2   2  -9         18.06         17.42         1.24 o
   3   2  -9          3.60          4.57         1.34 o
   4   2  -9          8.75          6.46         1.50 o
  -2   3  -9          0.72          0.72         1.64 o
  -1   3  -9          0.27          0.29         1.91 o
   0   3  -9          1.69          1.27         1.13 o
   1   3  -9          1.54          2.05         0.71 o
   2   3  -9          7.29          7.20         0.98 o
   3   3  -9          5.83          5.05         1.43 o
   4   3  -9          7.12          6.58         1.48 o
  -2   4  -9          0.36          1.70         6.07 o
  -1   4  -9          1.23          2.58         2.10 o
   0   4  -9          3.14          2.10         1.70 o
  -2   5  -9          0.70          1.99         2.81 o
  -1   5  -9          1.51          4.80         1.84 o
   0   5  -9          1.99          3.42         1.91 o
  -1   6  -9          0.07          2.62         2.64 o
   1  -5  -8          5.70          6.51         1.58 o
   2  -5  -8          3.35          2.60         0.70 o
   3  -5  -8          4.12          4.20         0.81 o
  -1  -4  -8          0.66          0.39         1.02 o
   0  -4  -8          1.90          2.90         0.80 o
   1  -4  -8          2.35          1.69         2.05 o
   2  -4  -8          7.38          5.38         0.88 o
   3  -4  -8          8.43          5.51         1.89 o
   4  -4  -8          2.49          3.16         1.35 o
  -1  -3  -8          0.06         -0.79         0.79 o
   0  -3  -8          1.52          1.20         0.86 o
   1  -3  -8          0.20         -0.01         1.28 o
   2  -3  -8          1.11          1.57         0.89 o
   3  -3  -8          0.34          0.72         1.40 o
   4  -3  -8          2.21          2.87         0.67 o
   5  -3  -8          1.85          1.84         1.04 o
  -2  -2  -8          4.18          5.20         1.66 o
  -1  -2  -8          0.75         -0.01         0.63 o
   0  -2  -8          6.79          7.32         0.95 o
   1  -2  -8         15.66         16.70         0.89 o
   2  -2  -8         18.82         19.38         1.55 o
   3  -2  -8          0.81         -0.85         2.01 o
   4  -2  -8          5.48          7.61         1.62 o
   5  -2  -8          1.56          0.22         0.98 o
  -2  -1  -8          0.32          0.56         1.13 o
  -1  -1  -8          2.47          2.82         0.91 o
   0  -1  -8         10.85         10.35         0.85 o
   1  -1  -8         19.58         17.52         0.84 o
   2  -1  -8         49.55         51.02         1.89 o
   3  -1  -8         35.50         36.84         3.76 o
   4  -1  -8          0.28         -0.08         0.58 o
   5  -1  -8          0.98          0.88         1.16 o
  -3   0  -8          5.97          5.92         0.62 o
  -2   0  -8          5.67          5.91         0.95 o
  -1   0  -8          6.21          5.20         1.10 o
   0   0  -8          5.58          5.10         0.74 o
   1   0  -8          6.37          7.13         0.59 o
   2   0  -8         39.26         37.59         1.54 o
   3   0  -8         26.68         24.27         1.35 o
   4   0  -8          5.45          8.03         1.12 o
   5   0  -8          0.08          0.88         0.80 o
  -3   1  -8         15.64         18.71         3.64 o
  -2   1  -8         18.42         17.78         1.97 o
  -1   1  -8          8.47          8.63         0.68 o
   0   1  -8          8.93          8.20         0.68 o
   1   1  -8         27.61         29.09         0.99 o
   2   1  -8         12.01          9.43         1.10 o
   3   1  -8          9.04          8.93         1.57 o
   4   1  -8         17.41         19.32         0.88 o
   5   1  -8          0.41          2.61         1.04 o
  -3   2  -8          9.18          8.99         1.61 o
  -2   2  -8         20.93         20.88         2.45 o
  -1   2  -8         47.27         49.14         1.09 o
   0   2  -8         52.11         54.33         1.35 o
   1   2  -8         19.87         20.57         1.38 o
   2   2  -8          1.61          1.77         1.40 o
   3   2  -8         10.42         13.40         1.32 o
   4   2  -8         10.06          9.68         1.94 o
   5   2  -8          2.25          3.97         1.27 o
  -3   3  -8          0.26          0.09         1.86 o
  -2   3  -8          9.41         10.02         1.53 o
  -1   3  -8         34.40         31.45         1.53 o
   0   3  -8         55.19         56.73         1.98 o
   1   3  -8         25.31         22.67         0.92 o
   2   3  -8          1.37         -0.36         0.77 o
   3   3  -8          2.91          1.26         0.95 o
   4   3  -8          5.72          6.48         1.19 o
   5   3  -8          4.69          4.40         1.78 o
  -3   4  -8          0.63         -0.30         2.27 o
  -2   4  -8          2.05          3.00         1.68 o
  -1   4  -8         20.40         20.62         1.44 o
   0   4  -8         29.50         26.23         2.13 o
  -3   5  -8          0.22         -3.12         3.12 o
  -2   5  -8          1.39          0.02         1.64 o
  -1   5  -8          0.66          1.26         1.16 o
   0   5  -8          5.46          5.89         1.45 o
  -2   6  -8          0.64          0.46         1.68 o
  -1   6  -8          5.18          2.83         2.41 o
   1  -6  -7          0.59          0.03         0.83 o
   2  -6  -7          0.03         -0.32         0.77 o
   3  -6  -7          0.44          0.97         0.76 o
  -1  -5  -7          0.12          1.59         1.15 o
   0  -5  -7          5.79          5.39         0.80 o
   1  -5  -7         11.00         11.39         0.84 o
   2  -5  -7          0.69          1.04         0.57 o
   3  -5  -7          5.34          3.32         0.65 o
   4  -5  -7          0.23         -0.62         0.89 o
  -2  -4  -7          0.27          1.48         1.10 o
  -1  -4  -7          0.07          0.28         0.76 o
   0  -4  -7          5.88          6.14         0.73 o
   1  -4  -7          7.89          9.19         0.64 o
   2  -4  -7          4.33          3.55         0.68 o
   3  -4  -7          9.04          9.32         0.57 o
   4  -4  -7          5.71          7.37         0.86 o
   5  -4  -7         10.34         11.73         1.31 o
  -2  -3  -7          0.08         -0.22         0.79 o
  -1  -3  -7          1.98          2.03         0.64 o
   0  -3  -7          9.18         10.01         1.17 o
   1  -3  -7          4.57          5.05         0.77 o
   2  -3  -7         14.44         16.08         0.79 o
   3  -3  -7          8.65          9.52         1.51 o
   4  -3  -7          1.88          4.61         0.91 o
   5  -3  -7          3.18          2.27         1.25 o
  -3  -2  -7          0.56          0.87         0.88 o
  -2  -2  -7          3.68          4.61         0.63 o
  -1  -2  -7          1.28         -0.27         0.69 o
   0  -2  -7         20.53         21.98         0.92 o
   1  -2  -7          2.10          2.62         0.65 o
   2  -2  -7          8.76         10.31         1.10 o
   3  -2  -7         14.94         14.23         0.76 o
   4  -2  -7         40.06         38.50         1.24 o
   5  -2  -7          8.52          8.82         4.00 o
  -3  -1  -7          1.49          0.98         0.66 o
  -2  -1  -7          8.26          8.04         0.63 o
  -1  -1  -7          8.63          8.11         1.01 o
   0  -1  -7         27.92         28.72         1.19 o
   1  -1  -7         36.47         34.09         1.00 o
   2  -1  -7          0.92          1.20         0.95 o
   3  -1  -7          0.99         -0.41         0.90 o
   4  -1  -7         21.83         24.34         1.00 o
   5  -1  -7          7.17          6.16         1.30 o
   6  -1  -7          1.75         -0.48         1.25 o
  -3   0  -7          5.37          5.58         0.57 o
  -2   0  -7          7.54          7.79         0.71 o
  -1   0  -7         19.00         20.05         0.80 o
   0   0  -7          0.90          3.37         0.67 o
   1   0  -7         26.57         26.22         0.85 o
   2   0  -7         80.97         83.87         2.21 o
   3   0  -7        107.55        103.68         2.99 o
   4   0  -7         18.92         19.16         1.52 o
   5   0  -7          4.71          5.57         0.98 o
   6   0  -7          0.47         -1.18         1.18 o
  -3   1  -7          9.68         12.70         1.41 o
  -2   1  -7          0.27          0.63         0.95 o
  -1   1  -7         78.72         83.97         3.56 o
   0   1  -7         61.60         62.02         1.39 o
   1   1  -7         33.02         33.08         0.94 o
   2   1  -7        101.84         93.86         2.38 o
   3   1  -7         68.97         68.12         1.49 o
   4   1  -7         16.89         13.59         1.36 o
   5   1  -7          0.73          0.15         0.77 o
  -4   2  -7          0.39          0.66         1.99 o
  -3   2  -7          5.08          4.49         1.53 o
  -2   2  -7         11.43         11.83         1.22 o
  -1   2  -7          4.09          3.36         0.49 o
   0   2  -7          2.20          3.35         0.56 o
   1   2  -7         27.57         25.97         0.84 o
   2   2  -7         25.87         26.08         1.16 o
   3   2  -7         33.83         29.79         1.33 o
   4   2  -7         87.81         88.41         1.90 o
   5   2  -7         13.51         12.72         0.98 o
  -4   3  -7          1.42          0.23         3.00 o
  -3   3  -7          0.32          1.25         1.24 o
  -2   3  -7         35.66         34.65         1.66 o
  -1   3  -7         43.57         45.38         1.69 o
   0   3  -7          2.72          1.75         0.73 o
   1   3  -7          6.44          7.67         0.64 o
   2   3  -7          4.07          3.70         0.79 o
   3   3  -7         13.41         13.98         1.21 o
   4   3  -7         35.19         35.63         1.31 o
   5   3  -7         11.21         10.85         1.87 o
  -3   4  -7          1.98          2.78         1.59 o
  -2   4  -7          6.10          5.80         1.13 o
  -1   4  -7         44.22         47.07         2.75 o
   0   4  -7         20.74         19.37         1.68 o
   5   4  -7          4.78          4.63         1.93 o
  -3   5  -7          7.05          6.54         1.47 o
  -2   5  -7         12.84         13.12         1.53 o
  -1   5  -7         35.84         35.80         1.71 o
   0   5  -7         20.82         17.19         1.93 o
  -3   6  -7          0.54         -1.52         1.92 o
  -2   6  -7          2.88          5.38         1.32 o
  -1   6  -7          0.67         -1.49         1.74 o
  -2   7  -7          4.58          2.50         2.02 o
   1  -7  -6          0.83         -0.43         1.10 o
   2  -7  -6          0.01          1.29         0.84 o
   3  -7  -6          2.01          3.74         1.26 o
  -1  -6  -6          3.51          3.30         1.01 o
   0  -6  -6          0.64          0.66         0.86 o
   1  -6  -6          0.14         -0.61         0.80 o
   2  -6  -6          1.43          1.74         0.69 o
   3  -6  -6          0.12          1.86         0.79 o
   4  -6  -6          0.70          1.19         0.70 o
  -2  -5  -6          2.81          5.15         2.64 o
  -1  -5  -6          1.96          1.28         0.85 o
   0  -5  -6          1.71         -0.91         0.91 o
   1  -5  -6          4.31          4.04         0.84 o
   2  -5  -6          6.75          6.81         0.60 o
   3  -5  -6         29.61         27.38         0.82 o
   4  -5  -6          3.35          2.42         0.59 o
   5  -5  -6          2.55          1.60         1.30 o
  -2  -4  -6          1.24          0.26         0.81 o
  -1  -4  -6          1.39          1.76         0.71 o
   0  -4  -6          3.30          4.03         0.67 o
   1  -4  -6          2.67          3.20         0.70 o
   2  -4  -6          5.45          5.71         0.47 o
   3  -4  -6         18.53         16.87         0.60 o
   4  -4  -6          5.10          4.30         1.46 o
   5  -4  -6          4.25          1.02         1.07 o
  -3  -3  -6          1.21          0.09         0.77 o
  -2  -3  -6          3.96          4.17         0.65 o
  -1  -3  -6          5.05          5.79         0.56 o
   0  -3  -6          8.38          9.33         0.53 o
   1  -3  -6          0.70          0.67         0.37 o
   2  -3  -6          2.97          3.50         0.53 o
   3  -3  -6          1.41          0.52         0.63 o
   4  -3  -6          4.50          7.38         1.82 o
   5  -3  -6          7.14          7.28         1.40 o
   6  -3  -6          0.39          0.43         1.24 o
  -3  -2  -6          2.96          1.56         0.66 o
  -2  -2  -6          4.90          4.08         0.59 o
  -1  -2  -6          9.47         10.08         0.59 o
   0  -2  -6         14.18         14.94         0.57 o
   1  -2  -6          4.50          5.91         0.94 o
   2  -2  -6         34.07         30.62         2.10 o
   3  -2  -6          5.12          4.44         0.56 o
   4  -2  -6         35.19         35.03         2.09 o
   5  -2  -6         23.37         20.97         1.51 o
   6  -2  -6          2.85          2.04         1.18 o
  -4  -1  -6          3.75          4.37         0.73 o
  -3  -1  -6          3.01          2.63         0.79 o
  -2  -1  -6          0.88          0.45         0.48 o
  -1  -1  -6          0.87          2.06         0.60 o
   0  -1  -6          8.64          8.44         0.73 o
   1  -1  -6         40.02         43.35         1.08 o
   2  -1  -6         35.06         33.88         1.29 o
   3  -1  -6         23.75         23.57         0.77 o
   4  -1  -6          5.35          5.00         0.60 o
   5  -1  -6          4.07          5.44         1.03 o
   6  -1  -6          1.01          0.90         1.60 o
  -4   0  -6          1.09         -0.08         1.51 o
  -3   0  -6          4.86          3.88         0.44 o
  -2   0  -6         22.59         22.36         0.76 o
  -1   0  -6         16.25         16.00         0.67 o
   0   0  -6         53.54         52.75         1.24 o
   1   0  -6        121.93        131.93         2.69 o
   2   0  -6         42.35         40.06         1.36 o
   3   0  -6         16.37         17.49         0.71 o
   4   0  -6          6.85          6.89         1.02 o
   5   0  -6          7.63          7.48         0.92 o
   6   0  -6          2.52          1.81         2.31 o
  -4   1  -6          1.11          4.85         1.68 o
  -3   1  -6          8.96          8.67         1.89 o
  -2   1  -6         21.89         21.24         1.02 o
  -1   1  -6          9.82          9.10         0.50 o
   0   1  -6         29.30         32.42         0.90 o
   1   1  -6         41.07         45.52         1.04 o
   2   1  -6        158.42        166.90         4.38 o
   3   1  -6         45.04         46.17         1.12 o
   4   1  -6          3.88          4.58         0.59 o
   5   1  -6          5.06          4.76         1.52 o
   6   1  -6          1.56          0.74         2.08 o
  -4   2  -6          2.86          0.86         1.32 o
  -3   2  -6          1.73          1.85         1.55 o
  -2   2  -6          1.95          1.60         0.94 o
  -1   2  -6         82.96         80.78         1.40 o
   0   2  -6        198.92        199.92         3.29 o
   1   2  -6         59.50         70.55         1.94 o
   2   2  -6         66.02         69.74         1.87 o
   3   2  -6         19.39         21.14         0.80 o
   4   2  -6         17.32         14.62         1.29 o
   5   2  -6          9.31          8.34         0.83 o
   6   2  -6          5.44          5.93         2.62 o
  -4   3  -6          6.14          8.05         1.64 o
  -3   3  -6          8.62          6.24         1.68 o
  -2   3  -6         17.18         15.77         1.38 o
  -1   3  -6          8.75          8.05         0.97 o
   0   3  -6         72.13         78.16         2.77 o
   1   3  -6         52.15         50.99         2.19 o
   2   3  -6          0.33          0.71         0.92 o
   3   3  -6         39.16         37.50         1.69 o
   4   3  -6         66.93         64.25         2.78 o
   5   3  -6         29.93         36.19         2.51 o
  -4   4  -6          0.04          0.92         1.37 o
  -3   4  -6          6.17          4.56         2.27 o
  -2   4  -6         10.60         11.84         2.12 o
  -1   4  -6          2.05          2.51         0.92 o
   0   4  -6         17.94         14.59         1.47 o
   4   4  -6         13.01         14.39         1.76 o
   5   4  -6         13.20         15.69         2.24 o
  -4   5  -6          0.95          3.05         1.82 o
  -3   5  -6          5.30          4.63         1.22 o
  -2   5  -6          3.23          1.78         1.44 o
  -1   5  -6         30.74         31.56         1.35 o
   0   5  -6         24.02         26.75         1.90 o
  -4   6  -6          0.49          1.60         2.49 o
  -3   6  -6          4.33          2.03         1.55 o
  -2   6  -6          0.51          0.92         1.34 o
  -1   6  -6         36.29         36.69         1.63 o
  -3   7  -6          0.39          0.36         2.44 o
  -2   7  -6          1.21          5.34         1.15 o
  -1   7  -6          0.79          0.57         1.19 o
  -2   8  -6          0.24          1.09         2.03 o
   0  -7  -5          2.27          1.99         1.01 o
   1  -7  -5          1.65          2.29         0.89 o
   2  -7  -5          0.57          1.32         0.79 o
   3  -7  -5          2.95          5.08         1.14 o
   4  -7  -5          1.13          1.64         0.87 o
  -1  -6  -5          6.87          8.06         0.85 o
   0  -6  -5          3.10          3.09         0.84 o
   1  -6  -5          0.99          0.72         0.67 o
   2  -6  -5          1.56          0.06         0.76 o
   3  -6  -5          0.58          0.63         0.82 o
   4  -6  -5          5.87          3.83         1.05 o
   5  -6  -5          3.49          5.37         1.23 o
  -2  -5  -5          2.15          3.43         1.90 o
  -1  -5  -5         10.79          9.18         0.75 o
   0  -5  -5         17.28         16.74         0.80 o
   1  -5  -5          3.63          4.26         0.60 o
   2  -5  -5          5.54          6.97         0.79 o
   3  -5  -5         18.75         18.89         1.07 o
   4  -5  -5          2.46          3.62         0.75 o
   5  -5  -5          0.44          0.03         0.59 o
  -3  -4  -5          0.92          1.50         0.78 o
  -2  -4  -5          2.36          3.05         0.88 o
  -1  -4  -5         23.09         22.54         0.81 o
   0  -4  -5         12.86         12.71         0.60 o
   1  -4  -5          6.44          6.02         0.63 o
   2  -4  -5          3.96          4.75         0.56 o
   3  -4  -5         29.21         29.51         1.21 o
   4  -4  -5         48.28         49.99         1.00 o
   5  -4  -5          8.68          8.00         0.53 o
   6  -4  -5          1.40          0.57         1.22 o
  -3  -3  -5          5.16          4.58         0.75 o
  -2  -3  -5          9.55          8.81         0.64 o
  -1  -3  -5         20.89         21.56         0.75 o
   0  -3  -5         52.01         50.68         0.96 o
   1  -3  -5         18.08         16.62         0.58 o
   2  -3  -5          6.12          3.65         0.44 o
   3  -3  -5         47.72         43.62         0.80 o
   4  -3  -5         56.06         53.64         0.95 o
   5  -3  -5          5.33          6.04         0.90 o
   6  -3  -5          3.41          1.74         1.52 o
  -4  -2  -5          2.18          2.66         0.80 o
  -3  -2  -5         15.30         14.79         0.73 o
  -2  -2  -5          6.26          6.98         0.57 o
  -1  -2  -5          3.99          3.29         0.38 o
   0  -2  -5         11.95         15.24         0.56 o
   1  -2  -5          3.63          3.05         0.31 o
   2  -2  -5         21.15         17.07         0.47 o
   3  -2  -5         40.09         40.32         1.56 o
   4  -2  -5        126.07        113.03         2.54 o
   5  -2  -5         74.94         72.70         1.83 o
   6  -2  -5          7.25          8.94         1.06 o
  -4  -1  -5          5.50          3.64         0.94 o
  -3  -1  -5         16.78         15.71         0.64 o
  -2  -1  -5          4.95          4.62         0.43 o
  -1  -1  -5         32.27         30.99         0.63 o
   0  -1  -5          9.53          9.77         0.40 o
   1  -1  -5         30.39         26.95         0.73 o
   2  -1  -5         39.37         38.40         1.36 o
   3  -1  -5          0.22          0.19         0.64 o
   4  -1  -5         60.01         62.95         1.49 o
   5  -1  -5         62.69         65.31         1.66 o
   6  -1  -5         14.98         14.31         2.20 o
  -4   0  -5          1.86          1.17         0.56 o
  -3   0  -5          3.93          3.73         0.48 o
  -2   0  -5          3.74          4.26         0.38 o
  -1   0  -5          8.61          9.45         0.56 o
   0   0  -5         47.30         53.30         1.13 o
   1   0  -5         99.50         88.85         1.66 o
   2   0  -5         18.45         18.52         0.58 o
   3   0  -5         77.72         68.51         1.42 o
   4   0  -5          6.43          5.19         0.57 o
   5   0  -5         21.86         17.76         0.90 o
   6   0  -5          7.75          6.63         0.93 o
  -5   1  -5          1.01          1.10         0.81 o
  -4   1  -5          8.27          8.76         0.72 o
  -3   1  -5         20.60         18.63         0.77 o
  -2   1  -5          9.19          9.21         0.74 o
  -1   1  -5         99.29         93.52         1.50 o
   0   1  -5        140.30        140.95         2.37 o
   1   1  -5        202.11        232.97         3.61 o
   2   1  -5         31.66         27.33         0.72 o
   3   1  -5         14.14         15.39         0.98 o
   4   1  -5          2.11          1.06         0.61 o
   5   1  -5          2.48          2.13         0.88 o
   6   1  -5          5.54          3.90         1.70 o
  -5   2  -5          1.35          2.28         1.99 o
  -4   2  -5         17.61         14.46         1.33 o
  -3   2  -5          9.64          9.53         1.04 o
  -2   2  -5         10.10          9.86         1.13 o
  -1   2  -5          5.98          5.13         0.55 o
   0   2  -5         74.62         75.05         1.99 o
   1   2  -5         27.84         29.72         0.78 o
   2   2  -5        190.42        213.29         4.24 o
   3   2  -5         67.13         69.11         1.45 o
   4   2  -5         23.78         22.37         0.84 o
   5   2  -5          8.31          9.70         1.86 o
   6   2  -5          1.00          5.91         2.47 o
  -5   3  -5          2.84          1.35         4.70 o
  -4   3  -5         30.35         28.18         3.73 o
  -3   3  -5         33.56         31.70         1.91 o
  -2   3  -5          2.00          1.16         0.70 o
  -1   3  -5          3.47          3.08         0.78 o
   0   3  -5         44.96         48.79         1.40 o
   3   3  -5          5.33          6.81         1.07 o
   4   3  -5         23.85         21.92         1.86 o
   5   3  -5         21.96         22.89         2.30 o
  -5   4  -5          3.35         -0.44         4.36 o
  -4   4  -5          9.60          6.27         1.30 o
  -3   4  -5         47.86         49.36         1.82 o
  -2   4  -5         44.09         42.64         1.50 o
  -1   4  -5         17.08         15.25         0.96 o
   0   4  -5          5.41          8.70         1.20 o
   4   4  -5         12.46         11.71         1.68 o
   5   4  -5          4.10          4.05         1.59 o
  -4   5  -5          0.65          1.32         1.52 o
  -3   5  -5         64.19         64.01         2.24 o
  -2   5  -5         76.92         70.58         2.76 o
  -1   5  -5          1.58          0.88         0.83 o
   5   5  -5          0.11         -0.92         2.06 o
  -4   6  -5          0.16          1.09         5.42 o
  -3   6  -5         13.49         11.50         1.39 o
  -2   6  -5         11.91         13.62         1.25 o
  -1   6  -5         47.49         49.11         2.91 o
  -4   7  -5          0.87          0.74         1.46 o
  -3   7  -5          1.88         -0.89         1.68 o
  -2   7  -5          6.19          4.44         1.39 o
  -1   7  -5         22.06         20.90         1.61 o
  -3   8  -5          8.45          6.81         1.47 o
  -2   9  -5          3.33          5.56         1.80 o
   0  -8  -4          0.98         -0.43         1.67 o
   1  -8  -4          0.01          1.10         0.90 o
   2  -8  -4          1.17          1.09         0.98 o
   3  -8  -4          0.08          1.19         1.16 o
  -1  -7  -4          0.07          1.02         1.48 o
   0  -7  -4          5.15          6.12         1.04 o
   1  -7  -4          4.68          5.08         0.76 o
   2  -7  -4          5.05          5.31         1.08 o
   3  -7  -4         12.76         12.10         1.08 o
   4  -7  -4          0.27          0.07         0.85 o
  -2  -6  -4          0.98          0.00         0.90 o
  -1  -6  -4          2.33          1.88         0.78 o
   0  -6  -4          1.71          2.36         0.68 o
   1  -6  -4          3.65          3.77         0.90 o
   2  -6  -4          4.78          4.33         0.95 o
   3  -6  -4          0.07          0.56         0.77 o
   4  -6  -4          8.22          7.78         0.67 o
   5  -6  -4          7.94          9.48         1.12 o
  -3  -5  -4          0.51         -0.04         0.99 o
  -2  -5  -4          0.19          0.25         0.81 o
  -1  -5  -4         16.45         16.03         0.84 o
   0  -5  -4         65.47         68.96         1.26 o
   1  -5  -4         10.04          8.84         0.68 o
   2  -5  -4         19.14         19.97         0.83 o
   3  -5  -4         28.09         25.88         1.13 o
   4  -5  -4          8.44          8.83         0.71 o
   5  -5  -4          1.09          2.57         0.63 o
   6  -5  -4          0.07         -0.12         1.06 o
  -3  -4  -4          0.69          0.04         0.61 o
  -2  -4  -4          0.55          1.40         0.51 o
  -1  -4  -4         33.68         31.48         0.90 o
   0  -4  -4         54.17         49.49         1.29 o
   1  -4  -4         12.67         11.80         0.53 o
   2  -4  -4         17.88         17.97         0.67 o
   3  -4  -4         11.09         11.13         0.49 o
   4  -4  -4         32.42         34.38         0.82 o
   5  -4  -4          7.36          7.41         0.53 o
   6  -4  -4          5.16          5.92         1.18 o
  -4  -3  -4          2.28          2.67         0.87 o
  -3  -3  -4          4.06          4.08         0.61 o
  -2  -3  -4          8.56          9.07         0.59 o
  -1  -3  -4         31.36         32.49         0.70 o
   0  -3  -4        149.97        147.21         1.96 o
   1  -3  -4         63.47         69.23         1.21 o
   2  -3  -4         57.05         62.26         1.13 o
   3  -3  -4          9.21         10.20         0.41 o
   4  -3  -4          9.30         10.11         0.45 o
   5  -3  -4          4.97          4.25         0.68 o
   6  -3  -4          1.08          1.55         1.17 o
  -4  -2  -4          2.70          3.54         0.77 o
  -3  -2  -4         20.11         19.53         0.71 o
  -2  -2  -4         13.77         14.18         0.55 o
  -1  -2  -4          8.05          8.71         0.45 o
   0  -2  -4         41.92         41.56         0.74 o
   1  -2  -4        281.35        287.55         4.42 o
   2  -2  -4         92.13         99.67         1.34 o
   3  -2  -4         14.31         13.22         0.48 o
   4  -2  -4          9.90          9.93         0.97 o
   5  -2  -4          7.28          5.23         0.84 o
   6  -2  -4          0.28         -0.21         0.97 o
  -5  -1  -4          0.33          0.51         0.89 o
  -4  -1  -4          4.06          5.78         0.69 o
  -3  -1  -4         26.37         25.98         0.74 o
  -2  -1  -4         13.02         10.14         0.59 o
  -1  -1  -4         51.67         47.86         0.76 o
   0  -1  -4         52.56         61.54         1.01 o
   1  -1  -4        325.75        325.55         4.98 o
   2  -1  -4         13.12         15.27         0.53 o
   3  -1  -4         19.73         21.26         1.41 o
   4  -1  -4          8.68          6.19         1.13 o
   5  -1  -4         73.59         70.25         1.64 o
   6  -1  -4         30.23         29.85         1.24 o
  -5   0  -4          0.61          1.31         0.70 o
  -4   0  -4          6.15          7.05         0.59 o
  -3   0  -4         16.37         16.36         0.63 o
  -2   0  -4          3.79          5.05         0.57 o
  -1   0  -4         17.92         17.71         0.42 o
   0   0  -4         60.27         60.48         1.02 o
   1   0  -4        403.86        435.10        10.77 o
   2   0  -4         27.01         30.29         0.76 o
   3   0  -4        140.74        138.56         2.37 o
   4   0  -4          2.46          3.28         0.51 o
   5   0  -4         80.87         84.11         1.79 o
   6   0  -4         33.33         32.75         1.18 o
  -5   1  -4          2.83          2.70         1.17 o
  -4   1  -4          8.48          8.61         0.49 o
  -3   1  -4          2.04          1.92         0.27 o
  -2   1  -4         19.61         16.94         0.59 o
  -1   1  -4          9.32          9.50         0.36 o
   0   1  -4         58.77         53.93         0.94 o
   1   1  -4         55.89         51.35         1.91 o
   2   1  -4         15.84         15.28         0.55 o
   3   1  -4          5.85          5.52         0.45 o
   4   1  -4          3.59          3.58         0.41 o
   5   1  -4         25.98         27.18         1.52 o
   6   1  -4         17.77         21.43         2.51 o
  -5   2  -4          6.64          6.68         1.49 o
  -4   2  -4          2.57          2.77         1.22 o
  -3   2  -4          3.45          3.84         1.87 o
  -2   2  -4         41.52         38.69         1.28 o
  -1   2  -4          3.77          3.39         0.62 o
   0   2  -4        807.51        917.67        11.57 o
   1   2  -4        515.37        524.61        11.04 o
   2   2  -4         39.76         50.73         1.08 o
   3   2  -4         84.81         82.18         1.60 o
   4   2  -4         12.72         11.58         1.53 o
   5   2  -4          0.96          3.02         1.72 o
   6   2  -4          5.28          4.11         2.18 o
  -5   3  -4          8.72         10.36         1.73 o
  -4   3  -4          5.44          5.05         1.75 o
  -3   3  -4          3.37          2.06         0.83 o
  -2   3  -4         25.04         27.18         1.17 o
  -1   3  -4         27.86         29.84         1.09 o
   0   3  -4        141.23        138.40         2.82 o
   3   3  -4         20.63         22.72         1.53 o
   4   3  -4         40.18         41.95         2.38 o
   5   3  -4         32.07         34.35         2.62 o
  -5   4  -4          1.85          0.68         1.92 o
  -4   4  -4          5.76          2.52         1.08 o
  -3   4  -4         18.92         18.48         1.23 o
  -2   4  -4         47.04         41.65         1.43 o
  -1   4  -4         14.31         16.45         1.44 o
   0   4  -4        102.46        111.72         2.48 o
   3   4  -4         20.55         19.14         1.57 o
   4   4  -4          0.21         -0.10         1.07 o
   5   4  -4          2.20          0.92         2.20 o
  -5   5  -4          5.96          5.23         1.66 o
  -4   5  -4          2.70          1.30         1.00 o
  -3   5  -4         37.77         36.91         2.62 o
  -2   5  -4        133.88        134.37         3.05 o
  -1   5  -4         62.75         66.26         1.83 o
   4   5  -4         17.90         17.39         1.97 o
   5   5  -4          0.46          0.59         2.68 o
  -4   6  -4          1.61          2.85         1.84 o
  -3   6  -4         34.03         34.93         2.79 o
  -2   6  -4         69.11         72.30         2.08 o
  -1   6  -4          6.59          4.38         1.05 o
  -4   7  -4          0.18          0.36         1.74 o
  -3   7  -4          1.45          1.80         1.17 o
  -2   7  -4          8.46          7.87         1.20 o
  -1   7  -4         49.80         51.19         2.17 o
  -3   8  -4          6.91          6.77         2.90 o
  -2   8  -4          4.64          3.84         1.59 o
  -1   8  -4         33.61         32.46         1.69 o
  -2   9  -4          5.57          8.43         1.70 o
  -1  -8  -3          0.55         -0.70         1.15 o
   0  -8  -3          1.63          1.81         1.48 o
   1  -8  -3          1.82          3.53         0.78 o
   2  -8  -3          8.30          8.72         0.97 o
   3  -8  -3          1.46          2.24         1.11 o
   4  -8  -3          2.19          1.42         1.13 o
  -2  -7  -3          3.26          3.39         1.80 o
  -1  -7  -3          0.12         -0.23         1.02 o
   0  -7  -3         16.96         16.97         0.91 o
   1  -7  -3         16.46         18.38         0.98 o
   2  -7  -3         16.17         17.98         0.97 o
   3  -7  -3         33.62         30.99         1.15 o
   4  -7  -3          0.78          0.96         0.90 o
   5  -7  -3          0.96          0.66         0.95 o
  -3  -6  -3          0.21         -0.68         1.30 o
  -2  -6  -3          0.64         -0.32         1.09 o
  -1  -6  -3          0.77          0.25         0.62 o
   0  -6  -3         12.82         14.65         0.95 o
   1  -6  -3          4.48          2.26         0.72 o
   2  -6  -3         11.67         13.60         0.70 o
   3  -6  -3         18.94         16.95         0.89 o
   4  -6  -3          1.86          1.24         0.69 o
   5  -6  -3          4.76          6.39         0.85 o
  -3  -5  -3          1.95          0.77         0.72 o
  -2  -5  -3          6.86          7.02         0.49 o
  -1  -5  -3         11.46          8.25         1.07 o
   0  -5  -3         65.06         66.97         1.34 o
   1  -5  -3          6.67          5.37         0.63 o
   2  -5  -3          7.41          4.97         0.55 o
   3  -5  -3          2.44          3.32         0.58 o
   4  -5  -3         18.85         22.46         0.76 o
   5  -5  -3         16.65         16.72         0.73 o
   6  -5  -3          0.40         -0.09         0.70 o
  -4  -4  -3          4.67          4.32         0.98 o
  -3  -4  -3          4.35          4.60         0.58 o
  -2  -4  -3          5.76          4.22         0.47 o
  -1  -4  -3         23.95         28.91         0.81 o
   0  -4  -3         39.69         41.90         0.93 o
   1  -4  -3         11.29         10.73         0.60 o
   2  -4  -3         14.31         13.55         0.59 o
   3  -4  -3         33.37         31.38         0.72 o
   4  -4  -3        116.29        116.82         1.73 o
   5  -4  -3         12.50         12.41         0.79 o
   6  -4  -3          8.64         11.40         1.06 o
  -4  -3  -3          2.31          2.39         0.83 o
  -3  -3  -3          5.43          4.35         1.02 o
  -2  -3  -3         12.40         11.11         0.49 o
  -1  -3  -3         27.14         28.17         0.64 o
   0  -3  -3         43.54         46.13         0.91 o
   1  -3  -3         64.34         64.27         1.35 o
   2  -3  -3          7.38          6.61         0.70 o
   3  -3  -3         22.28         24.29         0.67 o
   4  -3  -3          6.69          9.33         0.47 o
   5  -3  -3          2.96          3.69         0.69 o
   6  -3  -3          5.05          3.76         1.07 o
  -5  -2  -3          6.58          9.14         0.99 o
  -4  -2  -3          0.04          0.21         0.67 o
  -3  -2  -3          7.21          7.34         0.72 o
  -2  -2  -3         17.30         17.91         0.52 o
  -1  -2  -3          0.38          1.27         0.45 o
   0  -2  -3        123.70        133.35         1.70 o
   1  -2  -3        383.48        405.64         6.00 o
   2  -2  -3        359.37        373.85         4.32 o
   3  -2  -3        162.53        164.71         2.07 o
   4  -2  -3         59.35         62.24         1.21 o
   5  -2  -3         10.71          9.86         0.82 o
   6  -2  -3          2.76          1.79         0.93 o
  -5  -1  -3          6.90          9.96         0.80 o
  -4  -1  -3          5.29          6.11         0.57 o
  -3  -1  -3         17.50         20.19         0.73 o
  -2  -1  -3         18.27         20.97         0.73 o
  -1  -1  -3        342.38        371.96         4.24 o
   0  -1  -3         31.75         28.77         0.64 o
   1  -1  -3        449.36        488.68         6.14 o
   2  -1  -3        321.95        308.00         3.97 o
   3  -1  -3         36.36         44.79         1.05 o
   4  -1  -3          6.41          4.06         0.56 o
   5  -1  -3         13.52         12.22         0.94 o
   6  -1  -3          8.08          7.37         0.85 o
  -5   0  -3          2.55          3.34         1.07 o
  -4   0  -3          2.29          3.56         0.54 o
  -3   0  -3         36.54         39.34         0.95 o
  -2   0  -3         46.93         47.80         0.82 o
  -1   0  -3         27.28         27.92         0.46 o
   0   0  -3         62.89         66.09         1.03 o
   1   0  -3        151.18        139.57         2.22 o
   2   0  -3         76.61         74.60         1.34 o
   3   0  -3         32.92         44.08         1.47 o
   4   0  -3         24.31         30.70         0.91 o
   5   0  -3          7.68          8.51         0.59 o
   6   0  -3          4.94          3.31         2.35 o
  -5   1  -3          2.12          1.97         0.58 o
  -4   1  -3         46.15         47.75         1.22 o
  -3   1  -3         35.01         37.12         0.70 o
  -2   1  -3        196.47        189.60         2.33 o
  -1   1  -3         57.81         46.93         0.97 o
   0   1  -3        157.26        157.68         2.57 o
   1   1  -3        137.61        125.92         2.31 o
   2   1  -3         20.23         21.37         0.66 o
   3   1  -3         92.20         92.40         1.70 o
   4   1  -3         27.13         26.75         1.30 o
   5   1  -3          2.50          1.51         1.13 o
   6   1  -3          2.12          6.75         1.87 o
  -5   2  -3          4.46          3.20         0.56 o
  -4   2  -3         28.48         24.76         0.62 o
  -3   2  -3         13.63         14.47         0.92 o
  -2   2  -3         43.45         43.19         1.27 o
  -1   2  -3         82.10         81.19         1.82 o
   0   2  -3        498.72        522.87         9.08 o
   1   2  -3        355.04        346.90         8.74 o
   2   2  -3          6.09          4.42         0.38 o
   3   2  -3         31.34         33.35         1.74 o
   4   2  -3          5.23          4.36         1.03 o
   5   2  -3          7.43          9.68         2.03 o
   6   2  -3          1.58          6.02         2.81 o
  -5   3  -3         12.22         11.50         0.82 o
  -4   3  -3         31.30         32.15         1.62 o
  -3   3  -3          2.86          6.79         1.68 o
  -2   3  -3         89.39         79.85         2.00 o
  -1   3  -3         79.27         90.98         2.02 o
   0   3  -3        195.77        197.19         3.77 o
   2   3  -3          3.07          3.02         0.82 o
   3   3  -3          9.58         11.11         1.32 o
   4   3  -3         34.18         35.15         1.93 o
   5   3  -3         17.56         21.34         2.43 o
   6   3  -3          2.78         -0.94         2.98 o
  -5   4  -3         10.86         15.68         2.09 o
  -4   4  -3         16.09         17.69         1.23 o
  -3   4  -3         36.17         35.96         1.46 o
  -2   4  -3         16.03         16.52         0.88 o
  -1   4  -3         96.68         86.56         2.19 o
   0   4  -3         29.27         26.26         1.19 o
   3   4  -3         19.04         16.18         0.82 o
   4   4  -3          0.99          0.98         1.68 o
   5   4  -3          0.73          1.51         2.31 o
  -5   5  -3          5.46          4.30         2.06 o
  -4   5  -3          0.62          0.04         1.01 o
  -3   5  -3         21.31         21.92         1.22 o
  -2   5  -3         31.67         31.92         0.82 o
  -1   5  -3         12.89         11.04         0.58 o
   0   5  -3         22.05         24.97         1.30 o
   3   5  -3         39.52         46.78         2.01 o
   4   5  -3         21.12         21.71         1.45 o
   5   5  -3          0.31         -0.27         2.39 o
  -5   6  -3          0.37          0.64         1.70 o
  -4   6  -3         13.34         16.70         1.88 o
  -3   6  -3         33.78         32.29         0.89 o
  -2   6  -3         49.74         50.87         1.18 o
  -1   6  -3         49.75         52.89         1.52 o
   0   6  -3         20.59         18.38         1.38 o
   1   6  -3         25.07         23.00         1.72 o
   3   6  -3         20.94         18.72         1.89 o
   4   6  -3          1.09         -1.51         1.51 o
  -4   7  -3          1.47         -0.37         1.59 o
  -3   7  -3          4.03          4.88         1.24 o
  -2   7  -3          9.92          8.45         0.76 o
  -1   7  -3          8.97          7.80         0.72 o
   0   7  -3         25.31         24.11         1.65 o
   1   7  -3         16.98         15.73         1.88 o
   3   7  -3          4.09          6.39         1.47 o
  -4   8  -3          3.76          3.65         2.77 o
  -3   8  -3          5.56          6.34         0.90 o
  -2   8  -3          8.43          8.30         1.08 o
  -1   8  -3         43.15         44.63         1.43 o
   0   8  -3         17.93         16.38         1.78 o
   1   8  -3          0.00         -1.87         1.95 o
  -3   9  -3          2.04          1.24         1.00 o
  -2   9  -3          2.64          3.21         1.28 o
  -1   9  -3          0.84          1.41         1.55 o
   0   9  -3          2.91          5.20         2.01 o
   1   9  -3          1.54          0.34         2.39 o
   0  -9  -2          1.28          1.34         2.27 o
   1  -9  -2          0.90          0.18         0.97 o
   2  -9  -2          0.78         -0.64         1.07 o
   3  -9  -2          2.10          0.02         1.25 o
  -1  -8  -2          1.69          1.31         1.01 o
   0  -8  -2          1.39          1.64         1.42 o
   1  -8  -2          5.17          6.05         0.83 o
   2  -8  -2         10.86         10.15         1.02 o
   3  -8  -2          3.22          2.27         1.02 o
   4  -8  -2          2.74          0.56         1.28 o
  -2  -7  -2          4.04          4.56         1.33 o
  -1  -7  -2          4.27          4.34         0.80 o
   0  -7  -2         21.82         23.93         1.06 o
   1  -7  -2         24.96         22.74         0.95 o
   2  -7  -2         28.93         29.42         1.04 o
   3  -7  -2         39.47         38.28         1.32 o
   4  -7  -2          0.56          0.96         0.77 o
   5  -7  -2          1.13          2.69         1.02 o
  -3  -6  -2          0.11         -0.76         0.76 o
  -2  -6  -2          3.37          4.70         0.80 o
  -1  -6  -2          3.76          2.65         0.69 o
   0  -6  -2         15.94         16.70         0.79 o
   1  -6  -2         20.35         19.66         0.76 o
   2  -6  -2          8.57          7.93         0.64 o
   3  -6  -2         67.96         70.98         1.70 o
   4  -6  -2         37.75         36.40         1.07 o
   5  -6  -2          5.75          6.13         2.03 o
  -4  -5  -2          0.20          0.66         0.91 o
  -3  -5  -2          9.47          9.47         0.64 o
  -2  -5  -2         24.78         24.72         0.63 o
  -1  -5  -2         10.20          9.56         0.64 o
   0  -5  -2         95.66         97.97         2.01 o
   1  -5  -2         14.99         12.68         0.65 o
   2  -5  -2         12.14         12.13         0.74 o
   3  -5  -2         24.62         21.65         0.87 o
   4  -5  -2          7.64          7.55         0.66 o
   5  -5  -2         12.41         12.39         0.78 o
   6  -5  -2          0.99         -0.51         0.73 o
  -4  -4  -2          1.62          1.67         0.74 o
  -3  -4  -2         13.32         13.35         0.65 o
  -2  -4  -2         27.67         28.43         0.66 o
  -1  -4  -2         11.64          8.37         0.52 o
   0  -4  -2         27.26         25.67         0.71 o
   1  -4  -2         19.31         17.83         0.75 o
   2  -4  -2        153.06        155.91         2.63 o
   3  -4  -2         14.26         14.02         0.82 o
   4  -4  -2        172.91        173.25         2.60 o
   5  -4  -2         38.19         39.97         1.03 o
   6  -4  -2          3.02          4.20         0.75 o
  -5  -3  -2          0.28         -0.23         0.92 o
  -4  -3  -2          8.82          8.87         0.69 o
  -3  -3  -2          9.54         11.86         0.84 o
  -2  -3  -2         20.56         16.66         0.50 o
  -1  -3  -2         72.18         82.14         1.14 o
   0  -3  -2         15.82         13.92         0.50 o
   1  -3  -2         19.77         19.53         0.60 o
   2  -3  -2        197.85        218.15         3.39 o
   3  -3  -2         28.76         36.40         0.78 o
   4  -3  -2         24.62         25.25         0.68 o
   5  -3  -2         15.05         14.08         0.57 o
   6  -3  -2          1.86          0.57         1.84 o
  -5  -2  -2          3.56          2.08         0.78 o
  -4  -2  -2          0.36          0.22         0.64 o
  -3  -2  -2         25.26         24.08         0.64 o
  -2  -2  -2         52.00         54.73         0.88 o
  -1  -2  -2         17.47         13.00         0.38 o
   0  -2  -2         88.72         89.07         1.52 o
   1  -2  -2        200.62        176.92         2.74 o
   2  -2  -2         23.06         18.36         0.46 o
   3  -2  -2        274.03        282.24         3.71 o
   4  -2  -2         17.18         25.99         1.09 o
   5  -2  -2          3.22          3.48         1.04 o
   6  -2  -2          1.00         -0.88         0.88 o
  -5  -1  -2         20.48         22.61         1.43 o
  -4  -1  -2         54.38         61.24         1.18 o
  -3  -1  -2         74.42         73.67         1.20 o
  -2  -1  -2         55.06         58.88         0.91 o
  -1  -1  -2        197.69        203.69         2.65 o
   0  -1  -2         91.85         88.85         1.11 o
   1  -1  -2        174.35        191.72         2.59 o
   2  -1  -2        127.58        121.56         1.49 o
   3  -1  -2         16.83         10.28         0.56 o
   4  -1  -2          5.01          4.79         0.65 o
   5  -1  -2         10.65         10.26         0.83 o
   6  -1  -2          4.24          3.96         0.95 o
  -5   0  -2         21.11         23.41         0.94 o
  -4   0  -2         22.17         20.26         1.12 o
  -3   0  -2          2.67          3.07         0.36 o
  -2   0  -2         75.75         77.85         1.25 o
  -1   0  -2        362.52        340.23         3.85 o
   0   0  -2       1972.90       2029.21        40.72 o
   1   0  -2        869.98        889.94        12.79 o
   2   0  -2        361.29        372.05         5.50 o
   3   0  -2        253.19        295.11         4.56 o
   4   0  -2         40.18         41.97         2.06 o
   5   0  -2         12.77         17.05         0.81 o
   6   0  -2          2.36          0.86         1.85 o
  -6   1  -2          0.86         -0.13         0.82 o
  -5   1  -2          2.50          1.25         0.59 o
  -4   1  -2         67.16         70.91         1.20 o
  -3   1  -2         86.31         93.30         1.34 o
  -2   1  -2          6.93          5.52         0.46 o
  -1   1  -2         48.63         43.62         1.10 o
   0   1  -2        179.99        187.82         2.47 o
   1   1  -2        121.24        119.24         1.88 o
   2   1  -2         11.14          9.56         0.35 o
   3   1  -2          6.21          9.04         0.99 o
   4   1  -2         44.58         42.48         2.15 o
   5   1  -2         17.61         19.31         2.09 o
   6   1  -2          1.41          4.30         2.47 o
  -6   2  -2          0.42          0.54         0.81 o
  -5   2  -2          4.05          4.90         0.61 o
  -4   2  -2          6.14          6.96         0.45 o
  -3   2  -2        159.78        164.16         2.26 o
  -2   2  -2        129.95        118.92         1.97 o
  -1   2  -2         62.87         50.30         1.22 o
   0   2  -2        278.65        258.05         4.63 o
   1   2  -2        153.30        130.58         3.65 o
   2   2  -2         34.15         27.11         0.80 o
   3   2  -2         37.33         36.07         0.97 o
   4   2  -2          2.78          2.89         0.42 o
   5   2  -2          1.79          0.36         0.42 o
   6   2  -2          0.07         -1.30         2.70 o
  -6   3  -2          1.50          2.76         0.98 o
  -5   3  -2         26.88         29.21         0.83 o
  -4   3  -2          5.50          5.28         0.70 o
  -3   3  -2         43.96         43.91         1.03 o
  -2   3  -2         10.28         11.99         0.72 o
  -1   3  -2         77.14         82.76         1.40 o
   0   3  -2         60.93         64.75         2.12 o
   1   3  -2        322.28        377.99         9.17 o
   2   3  -2        189.11        173.62         3.39 o
   3   3  -2          5.06          6.85         1.79 o
   4   3  -2         54.90         53.47         1.82 o
   5   3  -2         16.05         16.84         0.98 o
  -6   4  -2          2.16          0.93         2.02 o
  -5   4  -2          0.85          1.45         0.57 o
  -4   4  -2          0.04          0.49         0.48 o
  -3   4  -2         29.76         29.71         0.85 o
  -2   4  -2         85.26        101.88         1.77 o
  -1   4  -2        218.31        225.63         3.47 o
   0   4  -2        114.98        115.71         2.23 o
   1   4  -2         26.81         21.10         0.85 o
   2   4  -2          4.58          4.10         1.34 o
   3   4  -2         10.33          6.75         0.76 o
   4   4  -2          4.86          4.26         1.13 o
   5   4  -2          1.86          1.31         0.92 o
  -5   5  -2          9.94          9.52         4.06 o
  -4   5  -2          2.87          2.00         0.80 o
  -3   5  -2          4.66          4.34         1.17 o
  -2   5  -2         48.51         46.59         1.04 o
  -1   5  -2         28.94         29.50         0.88 o
   0   5  -2          2.41          2.33         0.65 o
   1   5  -2         38.92         41.92         1.57 o
   2   5  -2         54.56         47.43         1.83 o
   3   5  -2         11.86         11.47         0.90 o
   4   5  -2         10.82         10.67         2.42 o
   5   5  -2          0.35          1.54         1.29 o
  -5   6  -2          1.47         -1.13         1.60 o
  -4   6  -2         12.52         10.70         0.65 o
  -3   6  -2         25.50         24.12         0.99 o
  -2   6  -2         25.26         25.73         0.83 o
  -1   6  -2         37.36         35.43         1.07 o
   0   6  -2          7.58          6.03         1.13 o
   1   6  -2         10.27         10.54         1.30 o
   2   6  -2         36.11         42.59         1.60 o
   3   6  -2         23.78         22.82         1.72 o
   4   6  -2          0.90          0.44         1.59 o
  -5   7  -2          2.27          0.49         2.06 o
  -4   7  -2          2.25          2.54         0.80 o
  -3   7  -2          4.93          5.32         0.68 o
  -2   7  -2         10.40         10.48         0.82 o
  -1   7  -2          2.41          0.65         1.11 o
   0   7  -2         35.32         32.99         1.95 o
   1   7  -2         31.67         32.69         1.78 o
   2   7  -2         11.69         13.56         1.35 o
   3   7  -2          7.39          8.24         2.05 o
  -4   8  -2          6.14          5.68         0.96 o
  -3   8  -2          5.70          8.55         1.47 o
  -2   8  -2          2.66          2.87         0.86 o
  -1   8  -2         14.77         16.32         1.74 o
   0   8  -2         11.07         12.22         1.70 o
   1   8  -2          0.89          0.77         1.22 o
   2   8  -2          0.04         -0.46         1.54 o
  -3   9  -2          1.65          0.42         0.96 o
  -2   9  -2          2.83          3.87         1.41 o
  -1   9  -2          1.98          0.73         1.80 o
   0   9  -2          8.50          8.01         2.20 o
   1   9  -2          0.96          1.00         1.57 o
   0  -9  -1          0.71         -0.17         0.86 o
   1  -9  -1          1.14          1.52         0.98 o
   2  -9  -1          3.44          3.25         1.17 o
   3  -9  -1          1.45         -0.76         1.22 o
  -2  -8  -1          4.02          5.67         1.53 o
  -1  -8  -1          1.87          2.88         0.96 o
   0  -8  -1          1.55          0.83         0.88 o
   1  -8  -1          4.76          6.27         1.05 o
   2  -8  -1          6.47          7.57         0.85 o
   3  -8  -1          5.41          5.23         1.06 o
   4  -8  -1          1.11          0.77         1.10 o
  -3  -7  -1          0.59          0.31         0.87 o
  -2  -7  -1          1.45          1.49         0.82 o
  -1  -7  -1         14.70         14.99         0.96 o
   0  -7  -1         38.02         41.16         1.16 o
   1  -7  -1         18.21         17.52         0.93 o
   2  -7  -1         15.74         17.77         0.95 o
   3  -7  -1         17.90         15.58         1.07 o
   4  -7  -1          0.15         -0.44         1.06 o
   5  -7  -1          0.58          1.61         0.98 o
  -3  -6  -1          0.51         -0.23         0.53 o
  -2  -6  -1         11.08          9.87         0.95 o
  -1  -6  -1         29.87         29.07         0.92 o
   0  -6  -1          6.75          5.02         0.60 o
   1  -6  -1         29.91         31.61         1.09 o
   2  -6  -1         12.86         13.10         0.69 o
   3  -6  -1         57.78         55.30         2.01 o
   4  -6  -1         52.32         50.51         1.27 o
   5  -6  -1          4.79          5.21         0.77 o
  -4  -5  -1          0.24          0.07         0.75 o
  -3  -5  -1          9.74          7.99         0.53 o
  -2  -5  -1         17.27         17.18         0.85 o
  -1  -5  -1         29.36         30.48         0.83 o
   0  -5  -1        125.56        120.56         2.20 o
   1  -5  -1         29.52         32.87         0.94 o
   2  -5  -1         21.51         29.03         0.81 o
   3  -5  -1        126.33        123.33         2.27 o
   4  -5  -1         26.09         24.30         0.86 o
   5  -5  -1          1.72          0.04         0.76 o
   6  -5  -1          1.30          0.73         0.81 o
  -5  -4  -1          2.01          2.13         1.00 o
  -4  -4  -1          0.17          0.18         0.72 o
  -3  -4  -1         21.21         22.52         0.78 o
  -2  -4  -1         56.93         60.54         0.97 o
  -1  -4  -1          7.57          7.53         0.45 o
   0  -4  -1         64.66         61.25         1.26 o
   1  -4  -1         75.33         87.32         1.40 o
   2  -4  -1        145.09        149.03         2.51 o
   3  -4  -1          6.36          6.52         0.48 o
   4  -4  -1        104.29         98.03         1.68 o
   5  -4  -1         45.43         42.60         1.10 o
   6  -4  -1          0.10         -0.54         1.00 o
  -5  -3  -1          0.20         -0.23         1.50 o
  -4  -3  -1         11.80         11.36         0.64 o
  -3  -3  -1          9.97         11.57         0.54 o
  -2  -3  -1        260.74        254.89         3.02 o
  -1  -3  -1        477.49        463.73         5.44 o
   0  -3  -1         54.79         57.35         1.69 o
   1  -3  -1          1.77          0.95         0.32 o
   2  -3  -1        112.58        107.11         1.84 o
   3  -3  -1          4.58          5.62         0.39 o
   4  -3  -1         48.19         48.31         0.99 o
   5  -3  -1         68.02         67.35         1.33 o
   6  -3  -1          3.15          3.96         0.50 o
  -5  -2  -1          2.63          1.36         0.73 o
  -4  -2  -1          4.31          6.71         0.91 o
  -3  -2  -1         15.64         16.09         0.69 o
  -2  -2  -1        232.02        245.22         2.86 o
  -1  -2  -1        239.70        262.10         2.97 o
   0  -2  -1        113.49        104.00         1.44 o
   1  -2  -1        312.04        296.69         3.73 o
   2  -2  -1        244.36        263.52         3.42 o
   3  -2  -1        388.50        387.14         5.01 o
   4  -2  -1         40.85         43.39         0.95 o
   5  -2  -1          4.41          5.15         0.74 o
   6  -2  -1          1.80          1.55         1.32 o
  -6  -1  -1          1.21         -0.97         0.97 o
  -5  -1  -1         20.24         19.17         0.92 o
  -4  -1  -1         68.53         69.98         1.24 o
  -3  -1  -1         48.62         55.50         0.97 o
  -2  -1  -1         45.37         44.63         0.86 o
  -1  -1  -1       1004.80       1041.64        11.25 o
   0  -1  -1       2119.34       2257.98        73.77 o
   1  -1  -1        934.21        925.48        15.85 o
   2  -1  -1        192.76        184.49         2.43 o
   3  -1  -1         77.21        100.17         1.49 o
   4  -1  -1         47.36         46.96         1.25 o
   5  -1  -1          7.27          6.76         0.47 o
   6  -1  -1          1.09          0.33         0.73 o
  -6   0  -1          5.15          5.27         0.95 o
  -5   0  -1         43.97         45.88         1.11 o
  -4   0  -1         52.43         52.47         1.02 o
  -3   0  -1         41.58         42.71         0.80 o
  -2   0  -1         79.34         75.45         1.04 o
  -1   0  -1        349.05        321.87         3.62 o
   1   0  -1         19.88         18.94         0.54 o
   2   0  -1        356.21        345.71         6.49 o
   3   0  -1         38.90         50.37         0.95 o
   4   0  -1        120.83        117.56         2.40 o
   5   0  -1         45.15         41.62         0.96 o
   6   0  -1          0.46         -0.80         1.70 o
  -6   1  -1          5.03          4.53         0.99 o
  -5   1  -1         11.36         13.41         0.96 o
  -4   1  -1         76.26         78.65         1.26 o
  -3   1  -1         14.54         13.67         0.45 o
  -2   1  -1         62.71         63.04         0.88 o
  -1   1  -1        220.59        201.40         3.02 o
   1   1  -1        228.67        217.73         3.76 o
   2   1  -1          0.95          0.38         0.54 o
   3   1  -1         51.92         55.07         1.29 o
   4   1  -1        139.86        136.62         2.77 o
   5   1  -1         44.23         39.19         2.55 o
   6   1  -1          3.02         -2.10         2.60 o
  -6   2  -1          0.52          0.09         0.83 o
  -5   2  -1          6.79          7.25         0.68 o
  -4   2  -1         61.67         64.75         1.20 o
  -3   2  -1        301.19        332.59         5.12 o
  -2   2  -1        156.27        175.48         2.77 o
  -1   2  -1        155.40        145.74         2.21 o
   0   2  -1        106.42        104.82         1.98 o
   1   2  -1         51.78         50.83         0.93 o
   2   2  -1          8.57          8.12         0.51 o
   3   2  -1          9.94          9.23         0.54 o
   4   2  -1          2.04          0.04         1.38 o
   5   2  -1          3.99          4.96         1.12 o
   6   2  -1          3.50          6.75         3.08 o
  -6   3  -1          1.28          0.74         1.01 o
  -5   3  -1         39.65         37.44         0.98 o
  -4   3  -1         11.59         10.53         0.94 o
  -3   3  -1        226.52        229.47         3.08 o
  -2   3  -1        128.98        122.57         1.99 o
  -1   3  -1         39.09         41.61         0.81 o
   0   3  -1        263.65        271.41         4.95 o
   1   3  -1        130.02        147.46         2.80 o
   2   3  -1        176.85        193.31         3.05 o
   3   3  -1          0.14          0.02         1.11 o
   4   3  -1         27.36         27.39         1.46 o
   5   3  -1          9.15          8.82         1.05 o
  -6   4  -1          2.21          1.94         0.69 o
  -5   4  -1         20.81         19.66         0.78 o
  -4   4  -1         33.25         32.41         0.80 o
  -3   4  -1         33.92         37.48         0.93 o
  -2   4  -1          0.27          0.39         0.35 o
  -1   4  -1        125.42        143.36         2.66 o
   0   4  -1         10.24         14.66         0.83 o
   1   4  -1        143.95        138.77         2.85 o
   2   4  -1         72.62         63.28         1.38 o
   3   4  -1          3.19          2.94         0.67 o
   4   4  -1          0.50          0.80         0.87 o
   5   4  -1          5.01          4.83         1.85 o
  -6   5  -1          4.03          5.03         0.79 o
  -5   5  -1          1.99          2.79         2.06 o
  -4   5  -1         21.45         22.93         1.15 o
  -3   5  -1         33.95         30.72         0.90 o
  -2   5  -1         27.08         30.31         0.84 o
  -1   5  -1         78.40         86.09         1.53 o
   0   5  -1         25.11         25.06         2.41 o
   1   5  -1         25.92         26.31         1.10 o
   2   5  -1          2.00          2.59         0.76 o
   3   5  -1          3.84          2.36         1.30 o
   4   5  -1          1.06          1.25         1.07 o
  -5   6  -1          0.03         -0.45         1.28 o
  -4   6  -1         59.14         60.44         1.48 o
  -3   6  -1         94.48         94.20         1.96 o
  -2   6  -1          0.81          0.80         0.58 o
  -1   6  -1         24.10         23.94         0.74 o
   0   6  -1          0.60          0.23         0.55 o
   1   6  -1         11.51         12.33         0.99 o
   2   6  -1          5.83          6.26         2.01 o
   3   6  -1         12.57         10.88         1.61 o
   4   6  -1          1.31          1.09         1.16 o
  -5   7  -1          0.02          1.04         0.99 o
  -4   7  -1          6.72          7.21         1.25 o
  -3   7  -1         14.12         16.69         0.95 o
  -2   7  -1          5.13          4.92         0.61 o
  -1   7  -1          1.13          0.60         1.16 o
   0   7  -1         31.14         31.49         1.42 o
   1   7  -1         24.61         23.27         1.47 o
   2   7  -1          6.10          8.25         1.37 o
   3   7  -1          7.25         11.68         1.80 o
  -4   8  -1          3.77          2.25         0.96 o
  -3   8  -1          1.07          2.68         0.78 o
  -2   8  -1          0.83         -0.46         1.03 o
  -1   8  -1          3.40          2.56         1.09 o
   0   8  -1          4.58          5.25         1.80 o
   1   8  -1          1.07          2.51         2.69 o
   2   8  -1          0.36          0.10         1.57 o
  -3   9  -1          4.15          4.53         1.05 o
  -2   9  -1         10.18          9.54         0.90 o
  -1   9  -1          0.37         -0.78         1.89 o
   0   9  -1          7.02          6.57         2.62 o
   1   9  -1          0.83          2.31         1.84 o
  -1  -9   0          0.19          0.96         1.48 o
   0  -9   0          1.46          3.42         1.06 o
   1  -9   0          1.88          0.51         1.28 o
   2  -9   0         13.49         13.40         1.17 o
   3  -9   0          3.81          3.86         1.56 o
  -2  -8   0          0.95          1.56         0.81 o
  -1  -8   0          0.05         -0.27         1.02 o
   0  -8   0          1.41         -0.53         1.15 o
   1  -8   0          9.49          9.94         0.96 o
   2  -8   0         10.06          8.15         0.95 o
   3  -8   0          6.47          7.13         1.30 o
   4  -8   0          0.91          0.93         1.01 o
  -3  -7   0          3.42          3.41         0.83 o
  -2  -7   0          0.52          1.45         0.73 o
  -1  -7   0         18.74         19.81         0.83 o
   0  -7   0         36.78         37.04         1.30 o
   1  -7   0          3.28          2.66         0.71 o
   2  -7   0         36.37         37.74         1.13 o
   3  -7   0         40.44         40.32         1.40 o
   4  -7   0          3.42          1.26         0.85 o
   5  -7   0          0.75          0.24         0.93 o
  -4  -6   0          1.18          1.33         1.17 o
  -3  -6   0          3.72          3.11         0.48 o
  -2  -6   0          6.44          5.57         0.82 o
  -1  -6   0         22.30         17.72         0.74 o
   0  -6   0          7.97          6.79         1.26 o
   1  -6   0         49.91         57.49         1.85 o
   2  -6   0          6.36          9.47         0.66 o
   3  -6   0         40.02         39.42         1.21 o
   4  -6   0         25.01         24.64         1.15 o
   5  -6   0          0.55          1.41         0.84 o
  -4  -5   0          0.02         -0.18         1.10 o
  -3  -5   0         18.17         16.06         0.73 o
  -2  -5   0         25.84         22.86         0.78 o
  -1  -5   0         23.89         24.16         0.86 o
   0  -5   0         12.31         11.22         1.84 o
   1  -5   0         48.40         63.76         1.35 o
   2  -5   0         13.14          8.34         0.52 o
   3  -5   0         15.92         16.24         0.77 o
   4  -5   0          2.52          3.91         0.86 o
   5  -5   0          9.72         12.64         0.82 o
   6  -5   0          1.52          1.08         0.91 o
  -5  -4   0          4.47          5.18         0.94 o
  -4  -4   0          0.18          0.40         0.58 o
  -3  -4   0          5.36          4.92         0.51 o
  -2  -4   0         12.87         15.56         0.69 o
  -1  -4   0          0.59          0.19         0.49 o
   0  -4   0        186.86        200.01         8.11 o
   1  -4   0        233.97        260.19         3.95 o
   2  -4   0        174.87        196.37         3.16 o
   3  -4   0         63.92         59.04         1.13 o
   4  -4   0          0.65          1.73         0.51 o
   5  -4   0          2.25          1.03         0.64 o
   6  -4   0          0.26          0.87         1.05 o
  -5  -3   0          3.30          3.04         0.96 o
  -4  -3   0         20.18         17.24         1.17 o
  -3  -3   0         31.26         28.77         0.77 o
  -2  -3   0        127.70        142.88         1.77 o
  -1  -3   0        275.08        295.38         3.75 o
   0  -3   0         51.76         49.74         1.18 o
   1  -3   0        101.52         77.32         1.16 o
   2  -3   0        289.52        302.70         4.59 o
   3  -3   0        139.83        163.11         2.35 o
   4  -3   0         66.00         62.16         1.20 o
   5  -3   0         89.44         85.53         1.56 o
   6  -3   0          5.46          4.89         0.63 o
  -5  -2   0          6.31          7.66         0.72 o
  -4  -2   0          7.58          7.87         0.60 o
  -3  -2   0          8.04         10.97         0.48 o
  -2  -2   0        147.58        148.91         2.02 o
  -1  -2   0        487.30        445.49         4.85 o
   0  -2   0        527.23        540.69        14.44 o
   1  -2   0        489.02        461.27         6.49 o
   2  -2   0         55.19         61.46         0.99 o
   3  -2   0        163.70        166.05         2.83 o
   4  -2   0         54.02         49.81         1.29 o
   5  -2   0         64.31         70.24         2.05 o
   6  -2   0          2.01          1.18         0.54 o
  -6  -1   0          0.67          1.87         0.95 o
  -5  -1   0         49.58         49.03         1.18 o
  -4  -1   0        130.09        133.91         1.93 o
  -3  -1   0         44.66         44.82         0.94 o
  -2  -1   0        133.60        130.05         1.60 o
  -1  -1   0        685.90        703.96        11.21 o
   1  -1   0        616.48        567.17         7.10 o
   2  -1   0          3.05          4.20         0.36 o
   3  -1   0          8.35          6.68         0.51 o
   4  -1   0          4.78          4.70         0.46 o
   5  -1   0          5.66          5.55         0.61 o
   6  -1   0          3.19          2.97         1.20 o
  -6   0   0          0.86          0.84         0.90 o
  -5   0   0         12.68         11.70         0.88 o
  -4   0   0         12.95         12.23         0.58 o
  -3   0   0         51.83         49.30         0.85 o
  -2   0   0        359.88        347.80         4.00 o
  -1   0   0       2769.75       2670.12       188.54 o
   1   0   0       2770.03       2679.01        61.19 o
   2   0   0        359.59        354.28         5.09 o
   3   0   0         51.81         49.50         0.96 o
   4   0   0         12.92         13.01         0.53 o
   5   0   0         12.70         13.31         0.59 o
   6   0   0          0.85         -0.01         0.70 o
  -6   1   0          3.21          2.25         0.82 o
  -5   1   0          5.67          7.62         0.66 o
  -4   1   0          4.78          4.79         0.46 o
  -3   1   0          8.31          6.34         0.46 o
  -2   1   0          3.11          4.69         0.55 o
  -1   1   0        616.35        576.23        16.00 o
   1   1   0        686.52        716.07         9.78 o
   2   1   0        133.52        130.69         2.51 o
   3   1   0         44.61         44.86         1.17 o
   4   1   0        130.14        136.64         3.44 o
   5   1   0         49.62         47.33         1.50 o
   6   1   0          0.67          0.59         1.35 o
  -6   2   0          2.00          1.49         0.83 o
  -5   2   0         64.36         68.42         1.40 o
  -4   2   0         54.04         48.52         1.61 o
  -3   2   0        163.58        169.62         2.79 o
  -2   2   0         55.09         61.81         1.17 o
  -1   2   0        489.06        469.48         5.65 o
   0   2   0        526.69        538.87        13.49 o
   1   2   0        486.53        437.78         6.27 o
   2   2   0        147.37        146.31         2.36 o
   3   2   0          8.01         10.25         0.71 o
   4   2   0          7.59          6.84         0.64 o
   5   2   0          6.32          5.98         0.88 o
  -6   3   0          5.46          6.70         1.06 o
  -5   3   0         89.54         80.95         1.90 o
  -4   3   0         66.03         61.82         1.42 o
  -3   3   0        139.80        160.72         2.29 o
  -2   3   0        289.72        308.01         3.96 o
  -1   3   0        101.71         77.53         1.99 o
   0   3   0         51.91         51.04         1.18 o
   1   3   0        274.86        303.40         4.43 o
   2   3   0        127.70        142.63         2.38 o
   3   3   0         31.23         28.95         1.12 o
   4   3   0         20.12         16.39         0.98 o
   5   3   0          3.29          3.46         1.82 o
  -6   4   0          0.26          0.24         0.87 o
  -5   4   0          2.25          2.48         0.80 o
  -4   4   0          0.65          0.47         0.52 o
  -3   4   0         63.90         62.22         1.12 o
  -2   4   0        174.83        196.40         3.07 o
  -1   4   0        234.08        264.67         7.18 o
   0   4   0        186.82        198.11         3.72 o
   1   4   0          0.59         -0.20         1.61 o
   2   4   0         12.86         15.20         0.77 o
   3   4   0          5.37          5.45         0.76 o
   4   4   0          0.18          1.12         0.90 o
   5   4   0          4.47          7.70         2.07 o
  -6   5   0          1.51          0.77         0.91 o
  -5   5   0          9.73         10.53         0.79 o
  -4   5   0          2.51          2.20         0.66 o
  -3   5   0         15.86         15.47         0.74 o
  -2   5   0         13.12          8.65         0.57 o
  -1   5   0         48.33         62.14         1.18 o
   0   5   0         12.28         10.97         0.81 o
   1   5   0         23.86         24.36         1.13 o
   2   5   0         25.85         21.83         1.39 o
   3   5   0         18.19         17.12         1.02 o
   4   5   0          0.02         -0.77         0.97 o
  -5   6   0          0.54          0.02         1.26 o
  -4   6   0         24.97         23.69         1.10 o
  -3   6   0         39.97         40.87         1.11 o
  -2   6   0          6.35         11.19         0.62 o
  -1   6   0         49.86         55.92         1.29 o
   0   6   0          7.98          6.96         0.77 o
   1   6   0         22.30         19.42         1.17 o
   2   6   0          6.45          3.76         1.09 o
   3   6   0          3.72          3.78         1.28 o
   4   6   0          1.17          1.19         5.66 o
  -5   7   0          0.74          0.35         0.97 o
  -4   7   0          3.42          4.77         0.86 o
  -3   7   0         40.44         40.61         1.41 o
  -2   7   0         36.42         37.62         1.04 o
  -1   7   0          3.26          3.14         1.02 o
   0   7   0         36.75         38.13         2.07 o
   1   7   0         18.75         20.78         1.93 o
   2   7   0          0.51          0.94         1.40 o
   3   7   0          3.41          4.10         1.35 o
  -4   8   0          0.91          3.58         1.24 o
  -3   8   0          6.48          5.81         0.95 o
  -2   8   0         10.07          9.83         1.69 o
  -1   8   0          9.50          9.27         1.22 o
   0   8   0          1.42          0.99         1.90 o
   1   8   0          0.05          1.34         1.06 o
   2   8   0          0.96          2.06         1.73 o
  -3   9   0          3.80          2.95         0.94 o
  -2   9   0         13.48         12.12         1.43 o
  -1   9   0          1.88          5.35         1.70 o
   0   9   0          1.45         -0.67         1.45 o
   1   9   0          0.19         -1.09         1.97 o
  -1  -9   1          0.83         -0.16         1.27 o
   0  -9   1          7.04          8.20         1.17 o
   1  -9   1          0.37          0.50         1.32 o
   2  -9   1         10.18         10.18         1.08 o
   3  -9   1          4.16          4.85         1.40 o
  -2  -8   1          0.36          0.32         0.88 o
  -1  -8   1          1.08          2.45         1.04 o
   0  -8   1          4.56          4.15         0.91 o
   1  -8   1          3.39          1.84         1.49 o
   2  -8   1          0.83          0.25         0.76 o
   3  -8   1          1.07          2.57         1.12 o
   4  -8   1          3.78          1.81         1.32 o
  -3  -7   1          7.23          8.49         1.02 o
  -2  -7   1          6.10          8.10         0.81 o
  -1  -7   1         24.61         26.02         1.21 o
   0  -7   1         31.13         32.62         1.00 o
   1  -7   1          1.13          0.33         0.76 o
   2  -7   1          5.12          6.90         0.70 o
   3  -7   1         14.13         16.68         1.36 o
   4  -7   1          6.73          4.87         0.87 o
   5  -7   1          0.02         -0.30         0.96 o
  -4  -6   1          1.31          0.76         1.02 o
  -3  -6   1         12.55         11.60         0.71 o
  -2  -6   1          5.80          4.79         0.59 o
  -1  -6   1         11.52         10.81         0.79 o
   0  -6   1          0.60          0.24         0.64 o
   1  -6   1         24.15         24.08         0.92 o
   2  -6   1          0.80          0.45         0.48 o
   3  -6   1         94.55         90.42         2.81 o
   4  -6   1         59.22         60.51         1.38 o
   5  -6   1          0.03          0.99         1.01 o
  -4  -5   1          1.07          0.72         0.78 o
  -3  -5   1          3.83          4.04         0.74 o
  -2  -5   1          2.00          1.81         0.31 o
  -1  -5   1         25.93         24.09         1.01 o
   0  -5   1         25.12         25.68         0.60 o
   1  -5   1         78.42         89.78         1.40 o
   2  -5   1         26.99         28.90         0.84 o
   3  -5   1         33.95         29.71         0.96 o
   4  -5   1         21.52         21.45         1.27 o
   5  -5   1          1.98          3.47         0.90 o
   6  -5   1          4.04          4.96         1.10 o
  -5  -4   1          5.01          5.49         0.91 o
  -4  -4   1          0.51          0.44         0.63 o
  -3  -4   1          3.16          2.89         0.49 o
  -2  -4   1         72.60         63.93         1.67 o
  -1  -4   1        143.90        144.86         1.98 o
   0  -4   1         10.29         14.03         0.60 o
   1  -4   1        125.46        141.18         1.96 o
   2  -4   1          0.26          0.40         0.59 o
   3  -4   1         33.91         35.09         0.83 o
   4  -4   1         33.25         33.03         0.90 o
   5  -4   1         20.82         20.91         0.83 o
   6  -4   1          2.20          1.69         1.07 o
  -5  -3   1          9.16          8.71         1.06 o
  -4  -3   1         27.44         26.52         0.84 o
  -3  -3   1          0.14          0.53         0.34 o
  -2  -3   1        176.90        193.29         3.05 o
  -1  -3   1        130.39        145.70         2.31 o
   0  -3   1        263.74        271.24         3.41 o
   1  -3   1         39.17         39.37         0.70 o
   2  -3   1        128.72        122.54         1.75 o
   3  -3   1        226.52        225.09         3.17 o
   4  -3   1         11.60          9.63         1.60 o
   5  -3   1         39.64         37.99         1.26 o
   6  -3   1          1.29          0.55         0.74 o
  -6  -2   1          3.50          1.66         0.96 o
  -5  -2   1          3.97          6.22         0.79 o
  -4  -2   1          2.04          1.00         0.49 o
  -3  -2   1          9.89          9.87         0.42 o
  -2  -2   1          8.53          7.68         0.36 o
  -1  -2   1         51.73         49.90         0.93 o
   0  -2   1        106.72        103.28         1.37 o
   1  -2   1        155.96        148.68         1.93 o
   2  -2   1        156.25        175.75         2.42 o
   3  -2   1        301.54        335.39         4.47 o
   4  -2   1         61.82         63.82         1.48 o
   5  -2   1          6.78          7.88         1.04 o
   6  -2   1          0.52          1.63         0.84 o
  -6  -1   1          3.04          3.74         0.96 o
  -5  -1   1         44.22         40.12         1.11 o
  -4  -1   1        139.90        136.38         1.96 o
  -3  -1   1         51.99         55.17         0.94 o
  -2  -1   1          0.97          0.27         0.33 o
  -1  -1   1        229.05        213.02         2.71 o
   0  -1   1        515.04        246.15         6.43 o
   1  -1   1        219.98        203.88         2.62 o
   2  -1   1         62.58         62.23         1.02 o
   3  -1   1         14.57         12.69         0.63 o
   4  -1   1         76.32         77.26         1.55 o
   5  -1   1         11.36         13.07         0.75 o
   6  -1   1          5.03          5.85         0.82 o
  -6   0   1          0.46          0.27         0.95 o
  -5   0   1         45.12         43.47         1.06 o
  -4   0   1        120.85        119.28         1.74 o
  -3   0   1         38.88         49.59         0.98 o
  -2   0   1        356.32        356.95         5.34 o
  -1   0   1         19.90         22.67         3.48 o
   1   0   1        349.36        323.89         4.10 o
   2   0   1         79.45         75.38         1.14 o
   3   0   1         41.62         40.69         0.91 o
   4   0   1         52.44         50.77         1.14 o
   5   0   1         44.00         45.99         1.37 o
   6   0   1          5.13          3.37         1.12 o
  -6   1   1          1.09          3.22         0.91 o
  -5   1   1          7.25          7.52         0.65 o
  -4   1   1         47.32         46.35         1.06 o
  -3   1   1         77.15        100.27         1.57 o
  -2   1   1        192.27        184.96         2.91 o
  -1   1   1        934.89        955.71        23.60 o
   0   1   1       2119.08       2300.90        35.00 o
   1   1   1       1005.42       1056.67        17.71 o
   2   1   1         45.47         44.29         0.69 o
   3   1   1         48.55         54.18         1.09 o
   4   1   1         68.58         70.48         1.41 o
   5   1   1         20.27         18.51         1.22 o
   6   1   1          1.21          1.70         1.34 o
  -6   2   1          1.80          0.90         0.91 o
  -5   2   1          4.42          4.21         1.06 o
  -4   2   1         40.78         43.60         1.14 o
  -3   2   1        388.13        389.00         5.87 o
  -2   2   1        244.15        260.73         4.98 o
  -1   2   1        311.99        295.43         6.12 o
   0   2   1        113.54        104.07         1.57 o
   1   2   1        239.83        263.66         2.98 o
   2   2   1        232.13        246.14         3.22 o
   3   2   1         15.63         15.84         0.52 o
   4   2   1          4.30          7.05         0.88 o
   5   2   1          2.62          1.95         1.41 o
  -6   3   1          3.13          2.58         1.18 o
  -5   3   1         68.07         68.97         2.26 o
  -4   3   1         48.30         47.49         1.43 o
  -3   3   1          4.59          6.39         0.44 o
  -2   3   1        112.72        108.56         1.40 o
  -1   3   1          1.79          0.99         0.45 o
   0   3   1         54.87         55.57         1.30 o
   1   3   1        477.29        467.66         6.72 o
   2   3   1        260.72        262.53         5.73 o
   3   3   1          9.97         12.93         1.01 o
   4   3   1         11.77          9.69         1.04 o
   5   3   1          0.20          1.58         1.16 o
  -6   4   1          0.09          0.43         0.88 o
  -5   4   1         45.47         43.01         1.14 o
  -4   4   1        104.35         97.50         1.69 o
  -3   4   1          6.38          5.65         0.44 o
  -2   4   1        145.21        149.02         2.37 o
  -1   4   1         75.36         86.74         1.48 o
   0   4   1         64.62         64.30         1.65 o
   1   4   1          7.58          8.08         0.68 o
   2   4   1         57.06         61.39         1.40 o
   3   4   1         21.24         22.22         0.97 o
   4   4   1          0.16          0.36         0.89 o
   5   4   1          2.00          4.96         1.50 o
  -6   5   1          1.31          1.41         0.82 o
  -5   5   1          1.74          0.73         0.82 o
  -4   5   1         26.09         25.03         1.00 o
  -3   5   1        126.33        123.75         2.22 o
  -2   5   1         21.50         30.03         1.27 o
  -1   5   1         29.51         31.96         0.77 o
   0   5   1        125.54        125.71         2.70 o
   1   5   1         29.35         30.55         1.22 o
   2   5   1         17.27         14.75         1.05 o
   3   5   1          9.74          9.10         1.26 o
   4   5   1          0.24          0.00         1.78 o
  -5   6   1          4.75          7.43         1.00 o
  -4   6   1         52.27         52.30         1.44 o
  -3   6   1         57.76         53.47         1.49 o
  -2   6   1         12.85         11.82         0.69 o
  -1   6   1         29.88         29.65         2.40 o
   0   6   1          6.73          4.90         0.93 o
   1   6   1         29.90         30.39         1.37 o
   2   6   1         11.11          9.67         1.26 o
   3   6   1          0.51          1.50         1.14 o
  -5   7   1          0.56          1.91         1.61 o
  -4   7   1          0.15          1.69         1.22 o
  -3   7   1         17.91         19.33         1.02 o
  -2   7   1         15.77         19.01         1.08 o
  -1   7   1         18.14         18.11         3.13 o
   0   7   1         37.97         41.76         1.63 o
   1   7   1         14.70         13.72         1.28 o
   2   7   1          1.45          2.14         1.23 o
   3   7   1          0.58          0.25         2.89 o
  -4   8   1          1.10         -0.64         1.07 o
  -3   8   1          5.43          6.23         0.97 o
  -2   8   1          6.49          5.88         0.58 o
  -1   8   1          4.75          0.96         2.07 o
   0   8   1          1.55         -0.13         1.16 o
   1   8   1          1.88          1.10         1.59 o
   2   8   1          4.03          2.13         3.71 o
  -3   9   1          1.45          1.29         1.10 o
  -2   9   1          3.43          5.38         1.73 o
  -1   9   1          1.14         -1.78         1.78 o
   0   9   1          0.71          0.34         1.94 o
  -1  -9   2          0.96         -0.64         1.20 o
   0  -9   2          8.51          8.39         1.97 o
   1  -9   2          1.98          1.33         1.54 o
   2  -9   2          2.81          1.53         1.03 o
   3  -9   2          1.64          0.47         1.43 o
  -2  -8   2          0.04         -0.55         1.21 o
  -1  -8   2          0.90         -0.44         0.93 o
   0  -8   2         11.05         12.61         0.97 o
   1  -8   2         14.74         17.11         1.13 o
   2  -8   2          2.65          3.73         0.74 o
   3  -8   2          5.70          7.81         1.18 o
   4  -8   2          6.17          7.59         1.32 o
  -3  -7   2          7.36          7.56         0.36 o
  -2  -7   2         11.68         14.13         1.04 o
  -1  -7   2         31.72         32.65         1.16 o
   0  -7   2         35.37         30.35         0.78 o
   1  -7   2          2.41          2.11         0.85 o
   2  -7   2         10.40         10.16         0.53 o
   3  -7   2          4.95          3.40         0.91 o
   4  -7   2          2.25          2.50         0.79 o
   5  -7   2          2.25          3.69         1.01 o
  -4  -6   2          0.90          0.68         0.77 o
  -3  -6   2         23.69         24.36         0.85 o
  -2  -6   2         36.03         41.75         0.97 o
  -1  -6   2         10.32         11.34         0.46 o
   0  -6   2          7.55          5.98         0.44 o
   1  -6   2         37.34         35.94         0.85 o
   2  -6   2         25.23         23.82         0.66 o
   3  -6   2         25.56         23.90         1.06 o
   4  -6   2         12.57         11.20         0.77 o
   5  -6   2          1.46          2.29         0.86 o
  -5  -5   2          0.36          0.41         0.80 o
  -4  -5   2         10.84          9.39         1.34 o
  -3  -5   2         11.84         12.49         0.70 o
  -2  -5   2         54.54         46.03         1.32 o
  -1  -5   2         38.96         39.57         0.83 o
   0  -5   2          2.42          0.42         0.51 o
   1  -5   2         28.92         31.22         0.72 o
   2  -5   2         48.39         47.24         0.83 o
   3  -5   2          4.67          3.97         0.50 o
   4  -5   2          2.84          3.86         0.60 o
   5  -5   2          9.88          8.10         0.81 o
  -5  -4   2          1.83          1.65         1.15 o
  -4  -4   2          4.86          3.77         0.55 o
  -3  -4   2         10.38          8.65         0.59 o
  -2  -4   2          4.57          4.21         0.59 o
  -1  -4   2         26.78         21.91         0.77 o
   0  -4   2        114.98        114.76         1.65 o
   1  -4   2        218.27        229.62         3.00 o
   2  -4   2         85.28        105.87         1.61 o
   3  -4   2         29.73         30.42         0.77 o
   4  -4   2          0.04          0.34         0.55 o
   5  -4   2          0.86          2.21         1.55 o
   6  -4   2          2.16          0.90         1.11 o
  -5  -3   2         16.02         16.79         1.07 o
  -4  -3   2         55.00         52.93         1.43 o
  -3  -3   2          5.09          5.65         0.44 o
  -2  -3   2        189.01        177.60         2.17 o
  -1  -3   2        322.30        379.12         5.47 o
   0  -3   2         60.76         64.58         1.17 o
   1  -3   2         77.27         83.89         1.41 o
   2  -3   2         10.23         12.35         0.66 o
   3  -3   2         43.90         43.19         0.91 o
   4  -3   2          5.50          5.51         1.63 o
   5  -3   2         26.91         28.13         1.29 o
   6  -3   2          1.51          2.82         1.20 o
  -6  -2   2          0.07          0.87         0.97 o
  -5  -2   2          1.79          1.03         0.95 o
  -4  -2   2          2.78          3.87         0.68 o
  -3  -2   2         37.33         35.65         0.79 o
  -2  -2   2         34.06         28.05         0.50 o
  -1  -2   2        153.68        129.32         1.57 o
   0  -2   2        278.16        252.31         3.70 o
   1  -2   2         62.94         51.64         1.21 o
   2  -2   2        129.72        119.15         1.74 o
   3  -2   2        159.58        160.67         2.44 o
   4  -2   2          6.13          6.63         0.59 o
   5  -2   2          4.05          6.87         0.82 o
   6  -2   2          0.43          0.53         1.03 o
  -6  -1   2          1.41         -0.23         0.97 o
  -5  -1   2         17.62         19.42         0.84 o
  -4  -1   2         44.62         41.11         1.01 o
  -3  -1   2          6.19          8.19         0.52 o
  -2  -1   2         11.17          9.20         0.25 o
  -1  -1   2        121.22        119.40         1.89 o
   0  -1   2        179.84        191.35         2.48 o
   1  -1   2         48.78         43.98         0.77 o
   2  -1   2          6.96          4.99         0.44 o
   3  -1   2         86.35         96.93         1.61 o
   4  -1   2         67.20         71.32         2.21 o
   5  -1   2          2.51          2.63         0.73 o
   6  -1   2          0.86          1.23         2.45 o
  -6   0   2          2.33          2.53         0.83 o
  -5   0   2         12.74         16.33         0.81 o
  -4   0   2         40.30         43.09         1.29 o
  -3   0   2        253.29        297.60         4.66 o
  -2   0   2        361.41        365.43         5.54 o
  -1   0   2        869.62        885.38        22.70 o
   0   0   2       1973.48       2197.09        71.96 o
   1   0   2        363.18        340.21         3.85 o
   2   0   2         75.64         80.20         1.09 o
   3   0   2          2.70          4.45         0.46 o
   4   0   2         22.14         21.32         0.80 o
   5   0   2         21.16         23.32         1.47 o
  -6   1   2          4.23          5.33         0.80 o
  -5   1   2         10.64         11.35         0.84 o
  -4   1   2          5.01          5.61         0.63 o
  -3   1   2         16.83         10.01         1.09 o
  -2   1   2        127.33        123.20         1.66 o
  -1   1   2        174.13        191.79         2.87 o
   0   1   2         92.05         89.80         1.09 o
   1   1   2        197.53        204.07         2.36 o
   2   1   2         55.06         60.50         0.89 o
   3   1   2         74.28         74.30         1.13 o
   4   1   2         54.35         59.21         1.36 o
   5   1   2         20.52         20.02         0.88 o
  -6   2   2          1.00         -0.06         1.15 o
  -5   2   2          3.22          2.58         0.77 o
  -4   2   2         17.22         26.97         0.94 o
  -3   2   2        274.17        281.19         5.45 o
  -2   2   2         22.96         18.49         0.51 o
  -1   2   2        200.81        174.76         2.68 o
   0   2   2         88.86         92.24         1.29 o
   1   2   2         17.48         12.25         0.38 o
   2   2   2         51.90         55.33         0.91 o
   3   2   2         25.17         23.26         0.70 o
   4   2   2          0.36          0.81         0.57 o
   5   2   2          3.57          3.40         2.28 o
  -6   3   2          1.87          1.44         1.15 o
  -5   3   2         15.07         13.59         0.98 o
  -4   3   2         24.65         24.80         0.84 o
  -3   3   2         28.72         37.59         0.96 o
  -2   3   2        197.90        217.83         3.33 o
  -1   3   2         19.75         20.83         0.76 o
   0   3   2         15.77         13.46         0.43 o
   1   3   2         72.16         81.66         1.47 o
   2   3   2         20.55         18.69         0.91 o
   3   3   2          9.53         10.99         0.90 o
   4   3   2          8.80          9.74         3.12 o
   5   3   2          0.28          0.38         2.99 o
  -6   4   2          3.03          3.83         0.93 o
  -5   4   2         38.17         41.02         1.10 o
  -4   4   2        172.96        173.86         2.62 o
  -3   4   2         14.27         13.73         0.50 o
  -2   4   2        152.98        156.30         3.07 o
  -1   4   2         19.33         17.62         0.87 o
   0   4   2         27.29         25.71         0.98 o
   1   4   2         11.64          9.43         0.83 o
   2   4   2         27.66         29.77         1.03 o
   3   4   2         13.35         13.60         1.27 o
   4   4   2          1.61          3.87         1.32 o
  -6   5   2          1.00          2.24         1.07 o
  -5   5   2         12.45         13.35         0.92 o
  -4   5   2          7.65          7.45         0.72 o
  -3   5   2         24.64         19.66         0.78 o
  -2   5   2         12.10         11.85         0.58 o
  -1   5   2         14.99         12.20         0.84 o
   0   5   2         95.67         96.14         2.34 o
   1   5   2         10.20         10.26         1.93 o
   2   5   2         24.79         24.01         1.37 o
   3   5   2          9.48         11.32         1.05 o
   4   5   2          0.20         -1.00         1.40 o
  -5   6   2          5.71          5.32         0.95 o
  -4   6   2         37.67         38.79         2.11 o
  -3   6   2         67.92         71.31         1.59 o
  -2   6   2          8.58          7.95         0.60 o
  -1   6   2         20.36         22.32         1.33 o
   0   6   2         15.93         16.59         1.24 o
   1   6   2          3.77          5.01         1.77 o
   2   6   2          3.37          3.53         1.62 o
   3   6   2          0.11          1.73         1.55 o
  -5   7   2          1.12          1.68         1.28 o
  -4   7   2          0.56          0.34         1.09 o
  -3   7   2         39.47         35.39         1.12 o
  -2   7   2         28.98         29.34         0.96 o
  -1   7   2         24.92         23.33         2.21 o
   0   7   2         21.79         24.33         1.66 o
   1   7   2          4.27          4.35         1.20 o
   2   7   2          4.05          9.50         2.56 o
  -4   8   2          2.72          3.86         2.02 o
  -3   8   2          3.24          3.71         1.24 o
  -2   8   2         10.90         10.29         0.73 o
  -1   8   2          5.16          4.80         1.43 o
   0   8   2          1.40         -0.09         1.53 o
   1   8   2          1.69          2.18         3.18 o
  -3   9   2          2.09         -0.10         1.20 o
  -2   9   2          0.78         -1.37         2.11 o
  -1   9   2          0.90          2.63         1.46 o
   0   9   2          1.27          1.87         2.64 o
  -1  -9   3          1.55          0.99         1.40 o
   0  -9   3          2.91          3.78         1.11 o
   1  -9   3          0.85          0.94         0.70 o
   2  -9   3          2.62          2.38         1.25 o
   3  -9   3          2.02          3.37         1.24 o
  -3  -8   3          3.19          4.59         0.71 o
  -2  -8   3          1.34          2.79         0.95 o
  -1  -8   3          0.00         -0.10         0.96 o
   0  -8   3         17.91         17.54         0.66 o
   1  -8   3         43.14         45.28         1.16 o
   2  -8   3          8.42          7.80         0.75 o
   3  -8   3          5.55          4.48         0.95 o
   4  -8   3          3.76          2.37         0.95 o
  -3  -7   3          4.07          3.49         0.41 o
  -2  -7   3          6.99          6.04         0.58 o
  -1  -7   3         17.03         16.81         0.80 o
   0  -7   3         25.37         27.16         0.84 o
   1  -7   3          8.95          8.47         0.60 o
   2  -7   3          9.93          9.30         0.58 o
   3  -7   3          4.05          4.14         0.83 o
   4  -7   3          1.48         -0.11         0.79 o
  -4  -6   3          1.10          1.36         0.72 o
  -3  -6   3         20.85         20.33         0.54 o
  -2  -6   3         59.94         63.23         1.11 o
  -1  -6   3         25.12         24.86         0.67 o
   0  -6   3         20.57         19.11         0.67 o
   1  -6   3         49.70         53.94         1.10 o
   2  -6   3         49.67         51.61         0.95 o
   3  -6   3         33.81         33.07         0.93 o
   4  -6   3         13.39         13.77         1.15 o
   5  -6   3          0.37         -1.39         1.39 o
  -5  -5   3          0.32         -0.22         0.83 o
  -4  -5   3         21.15         20.34         0.93 o
  -3  -5   3         39.49         42.99         1.18 o
  -2  -5   3        142.21        135.31         1.88 o
  -1  -5   3         89.60         90.82         1.33 o
   0  -5   3         21.98         21.55         0.62 o
   1  -5   3         12.84         11.62         0.51 o
   2  -5   3         31.58         32.88         1.01 o
   3  -5   3         21.28         24.11         1.14 o
   4  -5   3          0.63         -0.91         0.91 o
   5  -5   3          5.45          6.39         1.58 o
  -5  -4   3          0.72          0.75         1.04 o
  -4  -4   3          0.99          0.87         0.59 o
  -3  -4   3         19.08         17.31         0.71 o
  -2  -4   3          7.21          9.65         0.50 o
  -1  -4   3         37.08         33.18         0.60 o
   0  -4   3         29.39         27.85         0.66 o
   1  -4   3         96.68         86.74         1.54 o
   2  -4   3         16.07         16.69         0.57 o
   3  -4   3         36.16         33.42         1.15 o
   4  -4   3         16.06         16.36         1.14 o
   5  -4   3         10.83         10.58         1.37 o
  -6  -3   3          2.79          2.59         1.54 o
  -5  -3   3         17.51         17.19         0.87 o
  -4  -3   3         34.16         33.51         1.00 o
  -3  -3   3          9.59         12.52         0.55 o
  -2  -3   3          3.08          2.27         0.44 o
  -1  -3   3        103.50        108.94         1.39 o
   0  -3   3        195.82        196.28         2.36 o
   1  -3   3         79.52         89.27         1.52 o
   2  -3   3         89.40         81.77         1.43 o
   3  -3   3          2.86          4.71         0.56 o
   4  -3   3         31.26         31.24         1.25 o
   5  -3   3         12.25         13.79         1.31 o
  -6  -2   3          1.59          3.71         1.02 o
  -5  -2   3          7.41         10.89         0.84 o
  -4  -2   3          5.23          3.73         0.60 o
  -3  -2   3         31.39         32.40         0.81 o
  -2  -2   3          6.11          5.12         0.29 o
  -1  -2   3        354.93        333.47         4.39 o
   0  -2   3        498.87        502.43         6.45 o
   1  -2   3         82.03         80.58         1.50 o
   2  -2   3         43.41         43.90         0.96 o
   3  -2   3         13.62         13.61         0.71 o
   4  -2   3         28.46         24.86         0.97 o
   5  -2   3          4.48          3.71         0.91 o
  -6  -1   3          2.10          1.49         0.91 o
  -5  -1   3          2.51          1.17         0.67 o
  -4  -1   3         27.21         25.91         0.94 o
  -3  -1   3         92.25         94.34         1.77 o
  -2  -1   3         20.28         21.98         0.62 o
  -1  -1   3        137.65        127.92         1.75 o
   0  -1   3        157.21        156.96         2.13 o
   1  -1   3         57.78         46.78         0.71 o
   2  -1   3        196.36        187.41         2.31 o
   3  -1   3         34.99         35.32         0.92 o
   4  -1   3         46.19         49.97         1.11 o
   5  -1   3          2.12          0.77         0.85 o
  -6   0   3          4.90          5.18         0.91 o
  -5   0   3          7.65          6.81         0.89 o
  -4   0   3         24.36         30.68         0.98 o
  -3   0   3         32.88         42.73         1.00 o
  -2   0   3         76.79         72.10         1.21 o
  -1   0   3        151.21        144.93         2.23 o
   0   0   3         63.05         66.43         0.81 o
   1   0   3         27.27         27.70         0.59 o
   2   0   3         46.92         46.69         0.95 o
   3   0   3         36.58         39.35         0.92 o
   4   0   3          2.30          4.07         1.07 o
   5   0   3          2.55          2.06         0.82 o
  -6   1   3          8.06          5.43         0.91 o
  -5   1   3         13.47         11.08         0.69 o
  -4   1   3          6.43          3.86         0.73 o
  -3   1   3         36.29         45.75         1.00 o
  -2   1   3        321.60        313.77         5.51 o
  -1   1   3        449.42        495.21         7.10 o
   0   1   3         31.81         28.84         0.50 o
   1   1   3        342.44        366.74         4.16 o
   2   1   3         18.23         20.25         0.52 o
   3   1   3         17.53         20.20         0.60 o
   4   1   3          5.28          5.39         0.69 o
   5   1   3          6.91          7.31         0.96 o
  -6   2   3          2.77          3.18         1.39 o
  -5   2   3         10.72          9.10         1.12 o
  -4   2   3         59.37         59.14         1.68 o
  -3   2   3        162.54        164.72         2.61 o
  -2   2   3        359.34        377.09         6.70 o
  -1   2   3        383.61        406.92         5.82 o
   0   2   3        123.85        135.52         1.87 o
   1   2   3          0.37          1.20         0.32 o
   2   2   3         17.31         18.18         0.53 o
   3   2   3          7.23          6.87         0.49 o
   4   2   3          0.04         -0.65         0.76 o
   5   2   3          6.58          7.56         0.87 o
  -6   3   3          5.07          6.98         1.16 o
  -5   3   3          2.97          2.80         1.57 o
  -4   3   3          6.65         10.09         0.84 o
  -3   3   3         22.29         23.46         0.74 o
  -2   3   3          7.45          6.45         0.49 o
  -1   3   3         64.22         64.28         1.55 o
   0   3   3         43.46         47.31         0.98 o
   1   3   3         27.11         28.02         0.63 o
   2   3   3         12.41         12.22         0.50 o
   3   3   3          5.44          3.96         0.63 o
   4   3   3          2.31          2.31         1.49 o
  -6   4   3          8.63          9.29         1.01 o
  -5   4   3         12.52         12.84         0.84 o
  -4   4   3        116.31        120.55         1.99 o
  -3   4   3         33.36         30.40         0.94 o
  -2   4   3         14.35         11.45         0.82 o
  -1   4   3         11.27         10.37         0.72 o
   0   4   3         39.68         41.61         0.94 o
   1   4   3         23.96         27.54         0.76 o
   2   4   3          5.77          5.60         0.72 o
   3   4   3          4.37          5.87         1.79 o
   4   4   3          4.66          5.77         1.58 o
  -6   5   3          0.41          1.28         1.00 o
  -5   5   3         16.68         16.87         0.95 o
  -4   5   3         18.85         20.31         0.99 o
  -3   5   3          2.45          2.84         0.66 o
  -2   5   3          7.41          7.40         1.32 o
  -1   5   3          6.65          6.14         1.20 o
   0   5   3         65.10         67.74         2.27 o
   1   5   3         11.47          7.98         1.09 o
   2   5   3          6.87          9.13         1.22 o
   3   5   3          1.96          1.62         0.81 o
  -5   6   3          4.75          4.02         1.27 o
  -4   6   3          1.85          1.72         1.03 o
  -3   6   3         18.93         17.47         1.27 o
  -2   6   3         11.66         12.68         0.87 o
  -1   6   3          4.49          1.97         1.01 o
   0   6   3         12.80         15.96         1.22 o
   1   6   3          0.77          0.08         1.21 o
   2   6   3          0.64          0.05         1.27 o
   3   6   3          0.21          2.95         1.78 o
  -5   7   3          0.96          0.00         3.87 o
  -4   7   3          0.78          0.49         1.34 o
  -3   7   3         33.58         32.16         1.13 o
  -2   7   3         16.20         17.13         1.09 o
  -1   7   3         16.43         19.85         1.67 o
   0   7   3         16.93         17.30         1.99 o
   1   7   3          0.12          0.76         2.06 o
   2   7   3          3.26          2.47         2.39 o
  -4   8   3          2.19          3.19         2.53 o
  -3   8   3          1.47          2.21         0.90 o
  -2   8   3          8.35          4.85         1.51 o
  -1   8   3          1.82          2.27         1.65 o
   0   8   3          1.63          2.28         1.70 o
   1   8   3          0.55          0.59         2.03 o
  -1  -9   4          4.08          4.19         0.91 o
   0  -9   4          0.07          0.67         0.65 o
   1  -9   4          0.83          0.51         0.81 o
   2  -9   4          5.55          8.33         1.30 o
  -3  -8   4          2.59          3.93         0.85 o
  -2  -8   4          3.39          3.75         0.60 o
  -1  -8   4          6.50          6.60         0.66 o
   0  -8   4          7.32          6.39         0.68 o
   1  -8   4         33.63         31.24         1.43 o
   2  -8   4          4.64          4.38         0.63 o
   3  -8   4          6.92          7.18         0.99 o
  -3  -7   4          5.03          5.59         0.66 o
  -2  -7   4          3.95          5.61         0.52 o
  -1  -7   4          4.91          6.37         0.85 o
   0  -7   4         45.91         43.67         1.09 o
   1  -7   4         49.82         52.64         1.19 o
   2  -7   4          8.46          8.31         0.67 o
   3  -7   4          1.45          1.53         0.66 o
   4  -7   4          0.18          1.05         1.19 o
  -4  -6   4          1.23          0.35         0.84 o
  -3  -6   4          7.90          7.61         0.67 o
  -2  -6   4         50.00         52.20         0.89 o
  -1  -6   4         10.79          8.61         0.48 o
   0  -6   4         32.55         35.78         0.88 o
   1  -6   4          6.59          6.01         0.82 o
   2  -6   4         69.10         71.59         1.16 o
   3  -6   4         34.07         33.02         1.60 o
   4  -6   4          1.64          2.13         0.84 o
  -5  -5   4          0.47         -0.57         0.80 o
  -4  -5   4         17.94         17.56         1.40 o
  -3  -5   4         17.88         17.23         0.57 o
  -2  -5   4         44.00         43.55         0.82 o
  -1  -5   4          5.16          6.85         0.38 o
   0  -5   4          3.07          4.64         0.59 o
   1  -5   4         62.61         64.05         1.16 o
   2  -5   4        133.71        125.71         2.99 o
   3  -5   4         37.76         34.13         1.39 o
   4  -5   4          2.68          2.48         0.88 o
   5  -5   4          5.94          5.07         1.23 o
  -5  -4   4          2.19          1.43         0.66 o
  -4  -4   4          0.20         -0.58         0.61 o
  -3  -4   4         20.58         16.82         0.82 o
  -2  -4   4         32.25         32.18         0.70 o
  -1  -4   4        115.34        111.12         1.29 o
   0  -4   4        102.54        111.66         1.52 o
   1  -4   4         14.30         17.51         0.45 o
   2  -4   4         47.07         43.05         1.25 o
   3  -4   4         18.94         18.81         1.06 o
   4  -4   4          5.75          5.17         0.97 o
   5  -4   4          1.84         -0.10         1.76 o
  -5  -3   4         32.05         32.55         1.17 o
  -4  -3   4         40.20         40.19         1.00 o
  -3  -3   4         20.67         24.62         0.57 o
  -2  -3   4         54.87         50.31         0.91 o
  -1  -3   4         58.27         69.03         0.94 o
   0  -3   4        141.12        133.23         1.97 o
   1  -3   4         27.76         30.23         0.64 o
   2  -3   4         24.96         26.50         0.90 o
   3  -3   4          3.37          4.22         0.71 o
   4  -3   4          5.42          5.35         0.90 o
   5  -3   4          8.73          8.66         1.40 o
  -6  -2   4          5.28          4.93         0.97 o
  -5  -2   4          0.95          1.38         0.76 o
  -4  -2   4         12.71         11.69         0.80 o
  -3  -2   4         84.79         81.90         1.29 o
  -2  -2   4         39.68         49.10         0.89 o
  -1  -2   4        515.24        519.51         5.94 o
   0  -2   4        807.26        929.28        11.57 o
   1  -2   4          3.79          4.66         0.77 o
   2  -2   4         41.41         36.89         0.87 o
   3  -2   4          3.46          5.18         0.71 o
   4  -2   4          2.55          1.72         1.03 o
   5  -2   4          6.65          9.00         1.02 o
  -6  -1   4         17.76         20.04         1.10 o
  -5  -1   4         25.99         28.45         1.20 o
  -4  -1   4          3.62          3.20         0.83 o
  -3  -1   4          5.84          5.63         0.65 o
  -2  -1   4         15.85         16.03         0.54 o
  -1  -1   4         55.90         50.28         0.82 o
   0  -1   4         58.73         55.58         0.93 o
   1  -1   4          9.33          9.12         0.35 o
   2  -1   4         19.57         18.65         0.51 o
   3  -1   4          2.05          0.78         0.67 o
   4  -1   4          8.48          9.13         1.06 o
   5  -1   4          2.83          2.70         1.22 o
  -6   0   4         33.25         35.70         1.44 o
  -5   0   4         80.82         86.51         3.57 o
  -4   0   4          2.46          2.41         0.48 o
  -3   0   4        140.53        135.32         2.32 o
  -2   0   4         27.09         30.85         0.62 o
  -1   0   4        403.92        414.05         7.87 o
   0   0   4         60.44         62.07         0.80 o
   1   0   4         17.99         17.81         0.50 o
   2   0   4          3.78          4.07         0.38 o
   3   0   4         16.42         17.00         0.56 o
   4   0   4          6.15          5.58         0.97 o
   5   0   4          0.61          0.92         1.45 o
  -6   1   4         30.22         29.99         1.17 o
  -5   1   4         73.62         72.52         1.69 o
  -4   1   4          8.67          6.11         0.55 o
  -3   1   4         19.70         19.53         0.93 o
  -2   1   4         13.11         16.22         0.73 o
  -1   1   4        325.84        325.73         4.21 o
   0   1   4         52.69         60.18         0.90 o
   1   1   4         51.57         49.10         0.81 o
   2   1   4         12.96          9.68         0.46 o
   3   1   4         26.36         26.01         0.72 o
   4   1   4          4.07          5.39         0.84 o
   5   1   4          0.32          0.99         1.53 o
  -6   2   4          0.28          0.84         1.07 o
  -5   2   4          7.28          7.79         0.91 o
  -4   2   4          9.88         11.16         1.75 o
  -3   2   4         14.33         13.59         0.85 o
  -2   2   4         92.24        102.21         2.71 o
  -1   2   4        281.40        287.22         4.06 o
   0   2   4         41.94         41.37         0.91 o
   1   2   4          8.03          8.64         0.41 o
   2   2   4         13.71         14.07         0.54 o
   3   2   4         20.12         19.02         0.71 o
   4   2   4          2.71          4.83         1.03 o
  -6   3   4          1.09          0.53         1.94 o
  -5   3   4          4.97          4.51         0.84 o
  -4   3   4          9.29          9.33         0.54 o
  -3   3   4          9.22         10.01         0.64 o
  -2   3   4         57.14         61.92         1.32 o
  -1   3   4         63.58         66.78         1.93 o
   0   3   4        149.93        147.55         2.14 o
   1   3   4         31.36         32.52         0.70 o
   2   3   4          8.56          8.06         0.54 o
   3   3   4          4.07          4.07         0.79 o
   4   3   4          2.28          1.12         1.15 o
  -6   4   4          5.20          4.28         1.05 o
  -5   4   4          7.34          7.65         0.86 o
  -4   4   4         32.41         34.58         1.08 o
  -3   4   4         11.05         11.85         1.57 o
  -2   4   4         17.96         19.50         1.06 o
  -1   4   4         12.66         12.26         0.59 o
   0   4   4         54.15         48.52         1.14 o
   1   4   4         33.73         30.43         0.90 o
   2   4   4          0.55          0.78         0.53 o
   3   4   4          0.69          1.08         1.01 o
  -6   5   4          0.07         -0.88         1.55 o
  -5   5   4          1.11          1.25         0.97 o
  -4   5   4          8.45          8.38         0.79 o
  -3   5   4         28.07         22.35         2.92 o
  -2   5   4         19.16         19.28         1.58 o
  -1   5   4         10.01          7.88         0.55 o
   0   5   4         65.46         65.68         1.55 o
   1   5   4         16.47         17.11         0.70 o
   2   5   4          0.19          1.92         1.30 o
   3   5   4          0.52          1.77         1.13 o
  -5   6   4          7.94          6.77         1.42 o
  -4   6   4          8.23          8.61         0.95 o
  -3   6   4          0.07         -0.08         1.06 o
  -2   6   4          4.77          4.42         1.19 o
  -1   6   4          3.66          4.10         1.12 o
   0   6   4          1.72          1.20         1.97 o
   1   6   4          2.34          2.47         1.15 o
   2   6   4          0.98         -0.56         1.94 o
  -4   7   4          0.28          0.49         1.02 o
  -3   7   4         12.74         11.07         1.00 o
  -2   7   4          5.06          4.33         1.17 o
  -1   7   4          4.68          3.30         1.46 o
   0   7   4          5.15          8.25         1.64 o
   1   7   4          0.07          1.42         2.02 o
  -3   8   4          0.08         -0.30         1.26 o
  -2   8   4          1.19          3.08         1.72 o
  -1   8   4          0.01          1.00         2.19 o
   0   8   4          0.98          3.54         2.87 o
  -1  -9   5          7.23          7.17         0.76 o
   0  -9   5          0.09         -0.78         0.78 o
   1  -9   5          0.61          1.61         0.88 o
   2  -9   5          3.32          5.57         1.40 o
  -2  -8   5          2.68          2.42         0.66 o
  -1  -8   5          9.94         11.84         0.64 o
   0  -8   5          0.12         -0.02         0.64 o
   1  -8   5          6.85          7.35         1.11 o
   2  -8   5          0.43          1.75         0.58 o
   3  -8   5          8.47          9.01         1.17 o
  -3  -7   5          0.20          0.21         0.56 o
  -2  -7   5          1.95          0.30         0.48 o
  -1  -7   5          2.31          1.68         0.50 o
   0  -7   5          9.52         10.19         0.75 o
   1  -7   5         22.06         21.09         0.91 o
   2  -7   5          6.19          5.91         0.48 o
   3  -7   5          1.89          2.08         1.00 o
   4  -7   5          0.88          1.42         2.29 o
  -4  -6   5          1.01          2.11         0.93 o
  -3  -6   5         11.81         10.36         0.56 o
  -2  -6   5         87.25         85.15         1.21 o
  -1  -6   5         17.84         18.51         0.58 o
   0  -6   5         69.56         75.88         1.18 o
   1  -6   5         47.56         50.48         0.89 o
   2  -6   5         11.91         11.48         0.57 o
   3  -6   5         13.51         13.35         1.04 o
   4  -6   5          0.16         -1.17         1.17 o
  -5  -5   5          0.11         -1.09         1.09 o
  -4  -5   5          1.79          2.15         0.74 o
  -3  -5   5          9.23          7.65         0.54 o
  -2  -5   5         65.16         67.36         0.99 o
  -1  -5   5         27.24         28.51         0.62 o
   0  -5   5         17.46         19.09         0.57 o
   1  -5   5          1.60          1.20         0.55 o
   2  -5   5         76.89         74.22         3.13 o
   3  -5   5         64.24         62.27         1.51 o
   4  -5   5          0.65          0.74         1.54 o
  -5  -4   5          4.09          3.39         0.75 o
  -4  -4   5         12.45         10.94         0.73 o
  -3  -4   5         31.42         27.52         0.70 o
  -2  -4   5         20.59         19.15         0.49 o
  -1  -4   5         26.21         30.65         0.61 o
   0  -4   5          5.40          5.92         0.41 o
   1  -4   5         17.10         16.89         0.43 o
   2  -4   5         44.12         46.05         1.13 o
   3  -4   5         47.92         52.21         1.33 o
   4  -4   5          9.62          9.35         1.00 o
   5  -4   5          3.34          2.71         1.18 o
  -5  -3   5         21.98         20.10         1.05 o
  -4  -3   5         23.90         23.93         0.75 o
  -3  -3   5          5.32          5.10         0.44 o
  -2  -3   5         66.15         56.83         0.95 o
  -1  -3   5          8.93          6.95         0.38 o
   0  -3   5         44.93         45.68         0.94 o
   1  -3   5          3.46          4.22         0.32 o
   2  -3   5          1.98          1.64         1.01 o
   3  -3   5         33.60         30.60         1.04 o
   4  -3   5         30.34         31.02         1.22 o
   5  -3   5          2.84          2.49         1.28 o
  -6  -2   5          0.99          1.49         1.13 o
  -5  -2   5          8.31          7.80         0.84 o
  -4  -2   5         23.78         21.80         1.18 o
  -3  -2   5         67.17         67.26         1.15 o
  -2  -2   5        190.45        207.42         2.91 o
  -1  -2   5         27.86         28.46         0.69 o
   0  -2   5         74.67         73.81         1.69 o
   1  -2   5          5.99          5.40         0.33 o
   2  -2   5         10.11         10.17         0.72 o
   3  -2   5          9.64          9.14         0.67 o
   4  -2   5         17.62         14.60         0.99 o
   5  -2   5          1.35          2.00         1.15 o
  -6  -1   5          5.55          6.69         1.12 o
  -5  -1   5          2.48          1.95         0.72 o
  -4  -1   5          2.12          2.52         0.61 o
  -3  -1   5         14.11         13.43         0.39 o
  -2  -1   5         31.75         27.82         0.79 o
  -1  -1   5        202.16        223.48         2.72 o
   0  -1   5        140.24        140.12         1.88 o
   1  -1   5         99.30         92.89         1.31 o
   2  -1   5          9.21          8.98         0.44 o
   3  -1   5         20.60         20.42         0.81 o
   4  -1   5          8.28         10.99         1.03 o
   5  -1   5          1.00          2.93         1.08 o
  -6   0   5          7.73          8.70         1.01 o
  -5   0   5         21.84         20.17         1.70 o
  -4   0   5          6.45          4.74         0.51 o
  -3   0   5         77.58         67.70         1.15 o
  -2   0   5         18.47         18.06         0.51 o
  -1   0   5         99.40         96.15         1.49 o
   0   0   5         47.22         52.32         0.92 o
   1   0   5          8.61          8.72         0.39 o
   2   0   5          3.73          3.52         0.41 o
   3   0   5          3.93          3.49         0.80 o
   4   0   5          1.86          1.33         0.76 o
  -6   1   5         14.96         12.70         1.15 o
  -5   1   5         62.67         63.48         1.75 o
  -4   1   5         60.11         60.22         2.92 o
  -3   1   5          0.23          1.02         0.42 o
  -2   1   5         39.43         40.54         1.39 o
  -1   1   5         30.35         26.56         0.61 o
   0   1   5          9.52          8.89         0.48 o
   1   1   5         32.30         32.33         0.69 o
   2   1   5          4.92          4.32         0.51 o
   3   1   5         16.80         17.13         0.88 o
   4   1   5          5.51          4.34         0.80 o
  -6   2   5          7.28          7.88         1.69 o
  -5   2   5         74.99         71.39         3.01 o
  -4   2   5        126.14        112.33         7.54 o
  -3   2   5         40.10         41.71         1.28 o
  -2   2   5         21.13         16.72         0.65 o
  -1   2   5          3.61          2.94         0.47 o
   0   2   5         11.94         14.33         0.56 o
   1   2   5          3.99          3.19         0.46 o
   2   2   5          6.21          6.82         0.62 o
   3   2   5         15.31         15.63         1.08 o
   4   2   5          2.19          0.85         1.03 o
  -6   3   5          3.44          3.03         0.94 o
  -5   3   5          5.33          3.38         1.53 o
  -4   3   5         56.06         55.09         1.30 o
  -3   3   5         47.72         44.41         1.17 o
  -2   3   5          6.12          3.70         0.62 o
  -1   3   5         18.11         16.84         0.62 o
   0   3   5         52.03         49.74         1.07 o
   1   3   5         20.88         21.20         0.76 o
   2   3   5          9.53          9.13         0.61 o
   3   3   5          5.16          6.18         0.76 o
  -6   4   5          1.41          2.73         1.45 o
  -5   4   5          8.67          9.23         1.47 o
  -4   4   5         48.31         49.15         2.13 o
  -3   4   5         29.20         30.53         1.71 o
  -2   4   5          3.98          5.50         0.89 o
  -1   4   5          6.49          5.10         0.75 o
   0   4   5         12.86         12.56         0.66 o
   1   4   5         23.12         21.56         1.43 o
   2   4   5          2.37          1.54         0.58 o
   3   4   5          0.92          1.89         0.99 o
  -5   5   5          0.44         -1.62         1.62 o
  -4   5   5          2.46          2.65         0.91 o
  -3   5   5         18.71         19.53         1.30 o
  -2   5   5          5.53          5.97         1.69 o
  -1   5   5          3.61          4.13         0.63 o
   0   5   5         17.27         17.17         0.79 o
   1   5   5         10.80          7.75         0.76 o
   2   5   5          2.15          2.03         0.81 o
  -5   6   5          3.51          5.52         1.41 o
  -4   6   5          5.88          5.60         1.45 o
  -3   6   5          0.58          1.86         1.05 o
  -2   6   5          1.56          1.12         2.90 o
  -1   6   5          0.99          0.75         0.53 o
   0   6   5          3.10          2.21         0.47 o
   1   6   5          6.88          9.39         1.67 o
  -4   7   5          1.13          1.27         1.81 o
  -3   7   5          2.95          2.87         1.02 o
  -2   7   5          0.57          1.12         0.58 o
  -1   7   5          1.65          0.57         1.18 o
   0   7   5          2.28          3.87         1.52 o
   0  -9   6          0.01         -0.31         0.93 o
   1  -9   6          1.52          2.11         1.11 o
  -2  -8   6          3.97          5.46         0.75 o
  -1  -8   6          4.70          4.30         0.78 o
   0  -8   6          1.01          0.30         0.75 o
   1  -8   6          7.29          6.88         0.75 o
   2  -8   6          0.24          0.49         0.68 o
  -3  -7   6          2.26          1.59         0.70 o
  -2  -7   6          1.53          2.00         0.56 o
  -1  -7   6          4.53          3.65         0.55 o
   0  -7   6          1.03          1.86         0.55 o
   1  -7   6          0.79          0.89         0.53 o
   2  -7   6          1.20          2.03         0.50 o
   3  -7   6          0.39          0.96         1.24 o
  -4  -6   6          3.54          5.51         1.07 o
  -3  -6   6          2.14          1.97         0.56 o
  -2  -6   6         30.61         25.75         0.78 o
  -1  -6   6          3.48          2.86         0.48 o
   0  -6   6         43.72         45.76         0.94 o
   1  -6   6         36.33         35.98         0.82 o
   2  -6   6          0.52          0.93         0.87 o
   3  -6   6          4.33          4.25         0.96 o
   4  -6   6          0.48          2.45         1.31 o
  -4  -5   6          0.39          0.72         0.51 o
  -3  -5   6          4.78          4.77         1.18 o
  -2  -5   6         37.63         38.21         0.78 o
  -1  -5   6         11.91         12.85         0.50 o
   0  -5   6         23.99         22.13         0.66 o
   1  -5   6         30.76         30.58         0.74 o
   2  -5   6          3.23          1.61         0.65 o
   3  -5   6          5.28          4.05         0.91 o
   4  -5   6          0.95          0.31         1.41 o
  -5  -4   6         13.18         11.30         1.58 o
  -4  -4   6         12.99         15.22         0.62 o
  -3  -4   6         10.32          9.80         0.51 o
  -2  -4   6          5.39          5.14         0.41 o
  -1  -4   6         62.77         65.18         1.02 o
   0  -4   6         17.99         16.41         0.53 o
   1  -4   6          2.04          1.32         0.38 o
   2  -4   6         10.61         10.50         1.21 o
   3  -4   6          6.16          4.80         1.23 o
   4  -4   6          0.04          0.05         1.07 o
  -5  -3   6         29.94         33.70         1.59 o
  -4  -3   6         67.03         65.02         1.20 o
  -3  -3   6         39.14         37.24         0.79 o
  -2  -3   6          0.33          0.47         0.38 o
  -1  -3   6         52.11         52.79         1.13 o
   0  -3   6         72.18         76.11         1.39 o
   1  -3   6          8.76          7.25         0.41 o
   2  -3   6         17.16         17.24         0.88 o
   3  -3   6          8.64          7.19         0.85 o
   4  -3   6          6.15          6.76         1.31 o
  -6  -2   6          5.41          4.94         1.23 o
  -5  -2   6          9.32          7.29         1.46 o
  -4  -2   6         17.38         14.81         0.62 o
  -3  -2   6         19.33         20.11         0.54 o
  -2  -2   6         66.03         72.62         1.87 o
  -1  -2   6         59.53         72.07         1.10 o
   0  -2   6        199.04        199.53         2.83 o
   1  -2   6         83.00         82.51         1.25 o
   2  -2   6          1.93          2.33         0.72 o
   3  -2   6          1.74          0.12         0.79 o
   4  -2   6          2.87          2.23         1.05 o
  -6  -1   6          1.56          0.55         1.03 o
  -5  -1   6          5.06          4.29         0.70 o
  -4  -1   6          3.86          3.61         0.89 o
  -3  -1   6         44.99         45.84         0.92 o
  -2  -1   6        158.35        164.85         2.77 o
  -1  -1   6         41.06         45.35         0.93 o
   0  -1   6         29.28         31.20         0.57 o
   1  -1   6          9.82          9.47         0.65 o
   2  -1   6         21.85         20.90         0.62 o
   3  -1   6          8.95          8.45         0.60 o
   4  -1   6          1.12          0.75         0.86 o
  -6   0   6          2.51          0.09         1.63 o
  -5   0   6          7.59          8.58         2.04 o
  -4   0   6          6.88          7.25         0.99 o
  -3   0   6         16.38         16.61         0.54 o
  -2   0   6         42.43         43.84         1.10 o
  -1   0   6        122.04        131.85         1.78 o
   0   0   6         53.63         53.49         1.07 o
   1   0   6         16.27         16.84         0.57 o
   2   0   6         22.57         21.53         0.69 o
   3   0   6          4.85          4.89         0.64 o
   4   0   6          1.09          1.35         1.20 o
  -6   1   6          1.02         -1.68         2.83 o
  -5   1   6          4.05          2.47         2.18 o
  -4   1   6          5.32          4.70         1.75 o
  -3   1   6         23.64         22.49         1.32 o
  -2   1   6         34.95         36.20         1.05 o
  -1   1   6         40.05         42.21         1.03 o
   0   1   6          8.63          8.62         0.60 o
   1   1   6          0.87          1.07         0.39 o
   2   1   6          0.89          1.18         0.97 o
   3   1   6          3.01          3.76         0.70 o
   4   1   6          3.75          3.77         0.94 o
  -6   2   6          2.85         -1.36         2.47 o
  -5   2   6         23.37         21.38         2.64 o
  -4   2   6         35.22         34.22         2.26 o
  -3   2   6          5.09          3.80         0.69 o
  -2   2   6         34.01         30.91         1.29 o
  -1   2   6          4.52          4.89         0.58 o
   0   2   6         14.18         15.15         0.72 o
   1   2   6          9.46          9.29         0.74 o
   2   2   6          4.88          4.03         0.55 o
   3   2   6          2.96          1.11         0.77 o
  -6   3   6          0.40          1.34         2.91 o
  -5   3   6          7.17         11.36         1.93 o
  -4   3   6          4.51          5.21         2.04 o
  -3   3   6          1.42          1.53         0.64 o
  -2   3   6          2.95          1.99         0.65 o
  -1   3   6          0.71          0.82         0.61 o
   0   3   6          8.37          9.33         0.75 o
   1   3   6          5.05          6.22         0.82 o
   2   3   6          3.95          3.25         0.66 o
   3   3   6          1.21          1.28         0.97 o
  -5   4   6          4.23          5.01         3.14 o
  -4   4   6          5.10          5.11         0.85 o
  -3   4   6         18.51         15.64         1.62 o
  -2   4   6          5.47          6.26         1.15 o
  -1   4   6          2.67          4.80         1.10 o
   0   4   6          3.30          2.91         0.59 o
   1   4   6          1.39          0.42         0.74 o
   2   4   6          1.24          2.78         0.85 o
  -5   5   6          2.54          2.08         1.16 o
  -4   5   6          3.35          1.35         0.97 o
  -3   5   6         29.59         27.02         3.26 o
  -2   5   6          6.76          6.53         0.79 o
  -1   5   6          4.29          2.59         0.65 o
   0   5   6          1.70          1.29         0.82 o
   1   5   6          1.96          2.10         0.79 o
   2   5   6          2.82          5.76         1.86 o
  -4   6   6          0.69          0.50         1.48 o
  -3   6   6          0.12         -1.36         1.36 o
  -2   6   6          1.43          1.76         1.39 o
  -1   6   6          0.14         -0.32         0.67 o
   0   6   6          0.64          1.39         2.40 o
   1   6   6          3.51          3.91         0.84 o
  -3   7   6          2.01          0.78         2.89 o
  -2   7   6          0.01         -0.87         0.87 o
  -1   7   6          0.83         -1.00         1.00 o
  -2  -8   7          4.43          3.77         0.85 o
  -1  -8   7          3.43          5.25         0.79 o
   0  -8   7          0.33         -0.53         0.81 o
   1  -8   7          3.33          2.90         0.82 o
  -3  -7   7          0.95          2.15         0.68 o
  -2  -7   7          0.83          1.68         0.70 o
  -1  -7   7          0.68          0.18         0.64 o
   0  -7   7          0.73          0.94         0.58 o
   1  -7   7          5.15          5.63         0.64 o
   2  -7   7          4.57          1.60         1.11 o
  -4  -6   7          2.48          3.91         0.80 o
  -3  -6   7          3.23          3.60         0.64 o
  -2  -6   7         22.12         22.99         0.75 o
  -1  -6   7          9.28          7.90         0.52 o
   0  -6   7          2.64          1.81         0.68 o
   1  -6   7          0.68          0.75         0.41 o
   2  -6   7          2.88          2.52         1.27 o
   3  -6   7          0.54          0.08         2.07 o
  -4  -5   7          1.03          0.65         1.09 o
  -3  -5   7          5.28          4.01         0.55 o
  -2  -5   7         19.01         17.80         0.66 o
  -1  -5   7          9.11          9.35         0.54 o
   0  -5   7         20.81         21.32         0.71 o
   1  -5   7         35.81         38.86         0.96 o
   2  -5   7         12.84         13.45         1.01 o
   3  -5   7          7.07          7.43         1.14 o
  -5  -4   7          4.79          3.01         1.08 o
  -4  -4   7          2.33          1.96         0.57 o
  -3  -4   7         12.66         13.76         0.59 o
  -2  -4   7          8.01          9.80         0.69 o
  -1  -4   7          1.34          1.23         0.41 o
   0  -4   7         20.68         20.52         0.62 o
   1  -4   7         44.17         45.80         0.96 o
   2  -4   7          6.10          5.97         0.91 o
   3  -4   7          1.98          3.43         1.26 o
  -5  -3   7         11.22         10.68         0.74 o
  -4  -3   7         35.26         36.68         0.83 o
  -3  -3   7         13.41         14.54         0.57 o
  -2  -3   7          4.04          2.68         0.41 o
  -1  -3   7          6.41          9.03         0.49 o
   0  -3   7          2.71          2.68         0.51 o
   1  -3   7         43.52         42.04         0.88 o
   2  -3   7         35.61         35.36         1.11 o
   3  -3   7          0.32          1.49         0.92 o
   4  -3   7          1.42          1.16         1.18 o
  -5  -2   7         13.51         12.03         0.96 o
  -4  -2   7         87.87         85.01         2.22 o
  -3  -2   7         33.86         29.61         0.73 o
  -2  -2   7         25.83         25.03         0.62 o
  -1  -2   7         27.55         25.03         0.60 o
   0  -2   7          2.21          2.33         0.34 o
   1  -2   7          4.08          3.77         0.44 o
   2  -2   7         11.41         11.67         0.59 o
   3  -2   7          5.07          4.87         0.86 o
   4  -2   7          0.39         -1.37         1.41 o
  -5  -1   7          0.73          1.04         1.61 o
  -4  -1   7         16.87         14.15         0.63 o
  -3  -1   7         68.91         68.84         1.54 o
  -2  -1   7        101.73         91.92         1.96 o
  -1  -1   7         32.99         33.55         0.85 o
   0  -1   7         61.62         61.79         1.21 o
   1  -1   7         78.73         85.17         1.34 o
   2  -1   7          0.27         -0.21         0.48 o
   3  -1   7          9.67         10.52         0.66 o
  -6   0   7          0.47          0.24         1.47 o
  -5   0   7          4.71          5.21         1.23 o
  -4   0   7         18.87         18.00         1.62 o
  -3   0   7        107.48        106.73         2.05 o
  -2   0   7         80.93         82.97         1.73 o
  -1   0   7         26.56         26.44         0.74 o
   0   0   7          0.89          1.98         0.59 o
   1   0   7         19.02         18.15         0.61 o
   2   0   7          7.55          7.54         0.58 o
   3   0   7          5.37          6.33         0.98 o
  -6   1   7          1.76          5.26         2.22 o
  -5   1   7          7.17         10.08         6.08 o
  -4   1   7         21.84         22.62         1.55 o
  -3   1   7          0.99         -0.18         0.84 o
  -2   1   7          0.93          1.70         0.65 o
  -1   1   7         36.45         35.43         0.87 o
   0   1   7         27.91         27.83         1.00 o
   1   1   7          8.63          7.57         0.50 o
   2   1   7          8.26          7.22         0.63 o
   3   1   7          1.49          1.73         0.93 o
  -5   2   7          8.54          6.06         2.41 o
  -4   2   7         40.09         39.53         1.38 o
  -3   2   7         14.92         15.51         0.89 o
  -2   2   7          8.77          9.82         0.62 o
  -1   2   7          2.09          2.68         0.68 o
   0   2   7         20.54         22.07         0.88 o
   1   2   7          1.29         -0.49         0.73 o
   2   2   7          3.67          4.55         0.68 o
   3   2   7          0.57          1.88         0.98 o
  -5   3   7          3.17          4.82         0.97 o
  -4   3   7          1.88          1.15         1.02 o
  -3   3   7          8.66          9.43         0.96 o
  -2   3   7         14.44         15.79         0.80 o
  -1   3   7          4.56          4.37         0.63 o
   0   3   7          9.20          9.38         0.81 o
   1   3   7          1.98          0.44         0.82 o
   2   3   7          0.08         -0.28         0.78 o
  -5   4   7         10.32         10.95         1.08 o
  -4   4   7          5.72          5.78         1.13 o
  -3   4   7          9.04          8.31         1.09 o
  -2   4   7          4.31          4.39         1.11 o
  -1   4   7          7.86          7.68         0.89 o
   0   4   7          5.88          7.04         0.86 o
   1   4   7          0.07         -0.55         0.93 o
   2   4   7          0.27          0.23         1.14 o
  -4   5   7          0.23         -0.84         1.39 o
  -3   5   7          5.34          3.11         1.99 o
  -2   5   7          0.69          1.07         0.94 o
  -1   5   7         10.97         11.47         1.00 o
   0   5   7          5.79          6.26         1.77 o
   1   5   7          0.12          0.55         1.13 o
  -3   6   7          0.44          2.06         1.74 o
  -2   6   7          0.03          1.22         1.05 o
  -1   6   7          0.59          0.93         1.13 o
  -2  -7   8          0.66          0.47         0.76 o
  -1  -7   8          0.29          0.53         0.69 o
   0  -7   8          1.18          0.99         0.65 o
   1  -7   8          2.94          3.00         1.16 o
  -3  -6   8          2.91          3.55         0.77 o
  -2  -6   8          2.63          2.20         0.61 o
  -1  -6   8          0.18          0.72         0.58 o
   0  -6   8          5.31          7.40         0.81 o
   1  -6   8          5.18          5.58         0.65 o
   2  -6   8          0.65         -1.15         1.15 o
  -4  -5   8          1.70          1.16         0.69 o
  -3  -5   8          2.69          1.44         0.67 o
  -2  -5   8          5.23          3.31         0.52 o
  -1  -5   8         19.07         17.32         0.71 o
   0  -5   8          5.46          6.19         0.56 o
   1  -5   8          0.66          0.34         0.99 o
   2  -5   8          1.39          1.13         0.98 o
   3  -5   8          0.22          0.51         1.41 o
  -4  -4   8          7.21          9.01         1.06 o
  -3  -4   8          7.80         10.77         0.60 o
  -2  -4   8          3.11          2.57         0.55 o
  -1  -4   8         21.43         20.55         0.69 o
   0  -4   8         29.55         28.10         0.95 o
   1  -4   8         20.41         18.49         0.55 o
   2  -4   8          2.06          1.75         1.13 o
   3  -4   8          0.63         -1.24         1.24 o
  -5  -3   8          4.69          5.17         0.72 o
  -4  -3   8          5.74          6.68         0.57 o
  -3  -3   8          2.91          3.60         0.51 o
  -2  -3   8          1.35          0.20         0.87 o
  -1  -3   8         25.28         22.79         0.65 o
   0  -3   8         55.21         56.55         1.07 o
   1  -3   8         34.42         32.34         0.83 o
   2  -3   8          9.42          9.89         0.88 o
   3  -3   8          0.26         -0.40         1.40 o
  -5  -2   8          2.24          2.02         1.28 o
  -4  -2   8         10.08         10.86         0.66 o
  -3  -2   8         10.45         10.74         1.01 o
  -2  -2   8          1.61          2.17         0.33 o
  -1  -2   8         19.84         20.75         0.86 o
   0  -2   8         52.15         52.74         0.88 o
   1  -2   8         47.28         47.64         0.98 o
   2  -2   8         20.90         21.16         0.71 o
   3  -2   8          9.18          8.70         1.13 o
  -5  -1   8          0.41          1.62         1.30 o
  -4  -1   8         17.42         18.20         0.72 o
  -3  -1   8          9.07          9.91         0.84 o
  -2  -1   8         12.00         11.12         0.73 o
  -1  -1   8         27.58         30.40         0.98 o
   0  -1   8          8.94          9.49         0.79 o
   1  -1   8          8.46          8.15         0.80 o
   2  -1   8         18.38         18.30         0.73 o
   3  -1   8         15.64         15.21         1.47 o
  -5   0   8          0.08         -2.50         2.50 o
  -4   0   8          5.45          6.05         0.67 o
  -3   0   8         26.70         29.02         1.21 o
  -2   0   8         39.28         38.06         1.10 o
  -1   0   8          6.36          7.67         0.66 o
   0   0   8          5.57          5.30         0.72 o
   1   0   8          6.18          5.28         0.52 o
   2   0   8          5.65          4.88         0.64 o
   3   0   8          5.97          4.95         1.38 o
  -5   1   8          0.97          2.05         2.12 o
  -4   1   8          0.28          1.16         0.75 o
  -3   1   8         35.44         34.06         1.23 o
  -2   1   8         49.52         51.38         1.13 o
  -1   1   8         19.58         18.20         0.85 o
   0   1   8         10.83         10.24         0.74 o
   1   1   8          2.47          2.89         0.55 o
   2   1   8          0.32         -0.03         1.06 o
  -5   2   8          1.56          4.97         7.19 o
  -4   2   8          5.50          7.23         0.95 o
  -3   2   8          0.80          0.50         0.77 o
  -2   2   8         18.84         20.13         0.78 o
  -1   2   8         15.65         16.32         0.88 o
   0   2   8          6.78          7.10         0.87 o
   1   2   8          0.75          0.10         0.70 o
   2   2   8          4.18          4.61         0.79 o
  -5   3   8          1.85          6.34         6.74 o
  -4   3   8          2.21          2.94         1.29 o
  -3   3   8          0.34          0.49         1.08 o
  -2   3   8          1.11          0.59         0.71 o
  -1   3   8          0.20          0.41         0.65 o
   0   3   8          1.51          0.10         0.89 o
   1   3   8          0.06          1.46         0.98 o
  -4   4   8          2.50          2.36         1.87 o
  -3   4   8          8.44          7.71         1.09 o
  -2   4   8          7.39          5.77         2.33 o
  -1   4   8          2.34          3.03         1.39 o
   0   4   8          1.89          2.09         0.89 o
   1   4   8          0.65          1.55         1.29 o
  -3   5   8          4.12          4.79         1.28 o
  -2   5   8          3.37          2.36         1.21 o
  -1   5   8          5.69          9.35         1.14 o
  -1  -7   9          0.15          1.14         0.77 o
   0  -7   9          0.29          1.22         0.74 o
  -2  -6   9          0.97          0.10         0.68 o
  -1  -6   9          0.66          1.45         0.69 o
   0  -6   9          0.91          1.44         0.65 o
   1  -6   9          0.07          2.12         1.65 o
  -3  -5   9          5.53          5.86         0.72 o
  -2  -5   9          3.66          4.19         0.67 o
  -1  -5   9          1.18         -0.48         0.59 o
   0  -5   9          1.99          2.27         0.66 o
   1  -5   9          1.50          4.54         1.00 o
   2  -5   9          0.69         -1.21         1.21 o
  -4  -4   9          2.56          3.78         0.99 o
  -3  -4   9          9.72         11.41         0.67 o
  -2  -4   9          0.96          1.75         0.84 o
  -1  -4   9          7.22          7.64         0.64 o
   0  -4   9          3.15          3.97         0.93 o
   1  -4   9          1.22          0.64         0.94 o
   2  -4   9          0.35         -0.24         1.09 o
  -4  -3   9          7.14          7.30         1.11 o
  -3  -3   9          5.84          6.37         0.55 o
  -2  -3   9          7.29          8.12         0.71 o
  -1  -3   9          1.53          0.39         0.85 o
   0  -3   9          1.69          1.51         0.36 o
   1  -3   9          0.27          1.68         0.51 o
   2  -3   9          0.72          1.25         0.97 o
  -4  -2   9          8.77          8.90         0.75 o
  -3  -2   9          3.61          3.47         0.51 o
  -2  -2   9         18.07         17.76         0.79 o
  -1  -2   9          4.32          4.18         0.70 o
   0  -2   9          6.84          6.41         0.73 o
   1  -2   9          6.47          6.47         0.73 o
   2  -2   9          4.52          5.10         1.41 o
  -5  -1   9          3.72          2.52         1.22 o
  -4  -1   9          4.23          4.66         0.80 o
  -3  -1   9          2.18          1.17         1.04 o
  -2  -1   9         26.03         29.48         1.14 o
  -1  -1   9          6.30          7.57         1.24 o
   0  -1   9         15.47         17.18         0.98 o
   1  -1   9         13.24         14.19         0.61 o
   2  -1   9          9.06          9.49         0.78 o
  -5   0   9          1.14          0.19         2.73 o
  -4   0   9          2.74          2.94         0.86 o
  -3   0   9          1.29          0.64         0.74 o
  -2   0   9          1.94          1.91         0.69 o
  -1   0   9          3.06          2.25         1.13 o
   0   0   9          3.68          4.90         1.14 o
   1   0   9          3.69          3.57         0.79 o
   2   0   9          6.18          5.82         1.54 o
  -5   1   9          1.75         -3.06         3.06 o
  -4   1   9          2.74          2.56         1.04 o
  -3   1   9          4.98          5.29         0.80 o
  -2   1   9         10.04         11.41         0.78 o
  -1   1   9          0.28          0.78         0.78 o
   0   1   9          5.77          4.18         0.83 o
   1   1   9          2.02          2.79         0.97 o
  -4   2   9          2.62          3.69         1.89 o
  -3   2   9          2.59          1.17         0.84 o
  -2   2   9         10.85         12.48         1.22 o
  -1   2   9          1.51          2.09         0.90 o
   0   2   9          1.73          0.27         0.86 o
   1   2   9          0.30         -0.32         1.18 o
  -4   3   9          0.64          0.85         1.09 o
  -3   3   9          1.65          1.71         1.03 o
  -2   3   9          5.73          6.15         1.03 o
  -1   3   9          3.59          4.01         0.93 o
   0   3   9          0.23          1.68         1.13 o
  -3   4   9          0.38          0.10         1.47 o
  -2   4   9          1.24          3.45         1.14 o
  -1   4   9          4.35          4.73         0.99 o
  -2  -5  10          0.23          1.09         0.78 o
  -1  -5  10          1.26          1.92         0.70 o
   0  -5  10          0.96          1.51         0.66 o
  -3  -4  10          0.49          1.20         0.84 o
  -2  -4  10          2.54          3.97         0.70 o
  -1  -4  10          0.36          1.07         0.73 o
   0  -4  10          0.74          1.70         0.49 o
   1  -4  10          0.57          1.39         0.60 o
  -3  -3  10          2.81          4.24         0.97 o
  -2  -3  10          2.18          3.39         0.79 o
  -1  -3  10          0.32          1.75         0.75 o
   0  -3  10          0.99         -0.67         0.67 o
   1  -3  10          0.70          0.85         0.62 o
  -4  -2  10          0.15          0.45         0.71 o
  -3  -2  10          2.32          3.50         1.05 o
  -2  -2  10          1.47          2.41         1.00 o
  -1  -2  10          3.19          4.21         0.90 o
   0  -2  10          0.47          0.23         1.00 o
   1  -2  10          0.63          1.99         0.92 o
  -4  -1  10          0.41         -1.07         1.07 o
  -3  -1  10          0.29         -0.23         1.51 o
  -2  -1  10          2.74          3.09         1.06 o
  -1  -1  10          3.70          4.30         1.00 o
   0  -1  10          0.25          0.42         0.87 o
   1  -1  10          0.73          0.40         0.98 o
  -4   0  10          1.84          0.98         1.30 o
  -3   0  10          0.78          1.02         0.84 o
  -2   0  10          0.90         -0.47         0.79 o
  -1   0  10          1.65          1.53         1.07 o
   0   0  10          0.78          0.33         0.90 o
  -4   1  10          2.14          1.68         1.15 o
  -3   1  10          0.60         -0.15         0.90 o
  -2   1  10          1.65          1.24         0.99 o
  -1   1  10          1.67          0.58         0.87 o
   0   1  10          2.43          2.04         1.01 o
  -3   2  10          0.29          0.22         1.13 o
  -2   2  10          0.31         -0.04         1.24 o
  -1   2  10          0.06          0.09         1.10 o
  -2  -2  11          1.88          0.56         0.99 o
  -1  -2  11          1.78          1.90         1.74 o
  -2  -1  11          3.63          5.24         1.10 o
  -1  -1  11          0.08          1.18         1.18 o
                                                
